# Supplementary material for: Tissue-specific knockout in the Drosophila neuromuscular system reveals ESCRT’s role in formation of synapse-derived extracellular vesicles
Source: PLoS Genet. 2024 Oct 10;20(10):e1011438. doi: 10.1371/journal.pgen.1011438 (PMC11495600; doi:10.1371/journal.pgen.1011438)
Supplement: S1 Table — (XLSX) [file pgen.1011438.s006.xlsx]

## Sheet: Key reagents
Reagent/Resource	Source	Identifier	Additional Information
Experimental Models: Organisms/Strains
lig4; GSR	this study
nos-Cas9	[1]	RRID:BDSC_54591	y[1] nos-Cas9.P[ZH-2A] w[*]
nSyb-GFP	[9]		nsyb[R57C10]-tdGFP[8A.VK37]
gRNA-GFP	[10]		w; gRNA-GFP{pACMG(2.1)2}[D42-2A.VK27]
wor-Cas9	this study
OK371-Cas9	[10]	RRID:BDSC_92752
OK6-Cas9	this study
repo-Cas9	[10]	RRID:BDSC_92760
gcm-Cas9	this study
mef2-Cas9	this study
OK6-Gal4	Bloomington Drosophila Stock Center	RRID:BDSC_64199	P{w[+mW.hs]=GawB}OK6
OK371-Gal4	Bloomington Drosophila Stock Center	RRID:BDSC_26160	w[1118]; P{w[+mW.hs]=GawB}VGlut[OK371]
mef2-Gal4	Bloomington Drosophila Stock Center	RRID:BDSC_600193	w[*]; P{w[+mC]=GAL4-Mef2.R}39-1
tubP(FRT.stop)Gal4, UAS-CD8-GFP, UAS-FLP1.D	[10]
glia negative tester	[10]		gRNA-GFP[M5-2A.VK37] UAS-mCherry.NLS[2]; GawB[repo], UAS-CD8-GFP[LL6]
gRNA-Syt1	this study
gRNA-GluRIIA	Bloomington Drosophila Stock Center	RRID: BDSC_68059	y[1] sc[*] v[1] sev[21]; P{y[+t7.7] v[+t1.8]=TKO.GS00444}attP40
gRNA-GluRIIB	this study
GluRIIAPV3	[123]
GluRIIBSP14	[123]
gRNA-NSF1-NSF2	[9]
gRNA-Syx5	[9]
gRNA-SNAP24-SNAP25-SNAP29	[9]
gRNA-shrb	this study
gRNA-Tsg101	this study
gRNA-ALiX	this study
UAS-GluRIIA-RNAi	Bloomington Drosophila Stock Center	RRID:BDSC_27497	y[1] v[1]; P{y[+t7.7] v[+t1.8]=TRiP.JF02647}attP2
UAS-GluRIIB-RNAi	Bloomington Drosophila Stock Center	RRID:BDSC_28718	y[1] v[1]; P{y[+t7.7] v[+t1.8]=TRiP.JF03145}attP2
UAS-shrb-RNAi	Bloomington Drosophila Stock Center	RRID:BDSC_38305	y[1] v[1]; P{y[+t7.7] v[+t1.8]=TRiP.HMS01767}attP40
UAS-Tsg101-RNAi	Bloomington Drosophila Stock Center	RRID:BDSC_35710	y[1] sc[*] v[1] sev[21]; P{y[+t7.7] v[+t1.8]=TRiP.GLV21075}attP2
UAS-gbb-RNAi	Bloomington Drosophila Stock Center	RRID:BDSC_34898	y[1] sc[*] v[1] sev[21]; P{y[+t7.7] v[+t1.8]=TRiP.HMS01243}attP2
UAS-Syx5-RNAi	Bloomington Drosophila Stock Center	RRID:BDSC_29397	y[1] v[1]; P{y[+t7.7] v[+t1.8]=TRiP.JF03330}attP2
UAS-Tkv-EGFP	Bloomington Drosophila Stock Center	RRID:BDSC_51653	w[*]; P{w[+mC]=UAS-tkv-EGFP.D}3
Act5C-Gal4	Bloomington Drosophila Stock Center	RRID:BDSC_4414	y[1] w[*]; P{w[+mC]=Act5C-GAL4}25FO1/CyO, y[+]
Recombinant DNA
pDEST-APLO	[118]	RRID:Addgene_112805
pAC-GSR	[10]
pAC-U63-tgRNA-nlsBFPnls	[116]	RRID:Addgene_169029
pAC-U63-tgRNA-Rev	[118]	RRID:Addgene_112811
pMGC	[118]	RRID:Addgene_112812
pDEST-APIC-Cas9	[118]	RRID:Addgene_121657
Bacterial Strains
Antibody
Rat-Elav-7E8A10 (1:20)	Developmental Studies Hybridoma Bank	RRID: AB_528218
8D12 anti-Repo (1:20)	Developmental Studies Hybridoma Bank	RRID: AB_528448
BP 104 anti-Neuroglian (1:8)	Developmental Studies Hybridoma Bank	RRID: AB_528402
4F3 anti-discs large (1:30)	Developmental Studies Hybridoma Bank	RRID: AB_528203
8B4D2 anti-GluRIIA (1:50)	Developmental Studies Hybridoma Bank	RRID: AB_528269
Rabbit anti-GluRIIB (1:1000)	[121]
Rabbit anti-Syt (1:2500)	[120]
Guinea Pig anti-GluRIID (1:1000)	[121]
23C7 anti-wit	Developmental Studies Hybridoma Bank	RRID:AB_528513
Rabbit anti-pSMAD3	Gift from Mihaela Serpe
GFP Polyclonal Antibody, Alexa Fluor™ 488 (1:400)	Life Technologies	RRID: AB_221477
Rabbit anti-vGluT (1:2000)	this study
Cy™5 AffiniPure Donkey Anti-Rat IgG (H+L) (1:400)	Jackson ImmunoResearch Labs	RRID: AB_2340671
Alexa Fluor® 488 AffiniPure Donkey Anti-Mouse IgG (H+L) (1:400)	Jackson ImmunoResearch Labs	RRID: AB_2340846
Alexa Fluor® 647 AffiniPure Donkey Anti-Mouse IgG (H+L) (1:400)	Jackson ImmunoResearch Labs	RRID: AB_2340862
Alexa Fluor® 647 AffiniPure Donkey Anti-Rabbit IgG (H+L) (1:200)	Jackson ImmunoResearch Labs	RRID: AB_2492288
Cy™3 AffiniPure Goat Anti-Horseradish Peroxidase (1:200)	Jackson ImmunoResearch Labs	RRID: AB_2338959
Software and Algorithms
Fiji	https://fiji.sc/	RRID: SCR_002285
R	https://www.r-project.org/	RRID: SCR_001905
Adobe Photoshop	Adobe	RRID:SCR_014199
Adobe Illustrator	Adobe	RRID:SCR_010279
Reference
123. Han Y, Goel P, Chen J, Perry S, Tran N, Nishimura S, et al. Excess glutamate release triggers subunit-specific homeostatic receptor scaling. Cell Rep. 2023;42(7):112775. Epub 20230711. doi: 10.1016/j.celrep.2023.112775. PubMed PMID: 37436892.
