# Supplementary material for: Tissue-specific knockout in the Drosophila neuromuscular system reveals ESCRT’s role in formation of synapse-derived extracellular vesicles
Source: PLoS Genet. 2024 Oct 10;20(10):e1011438. doi: 10.1371/journal.pgen.1011438 (PMC11495600; doi:10.1371/journal.pgen.1011438)
Supplement: S3 Table — (XLSX) [file pgen.1011438.s008.xlsx]

## Sheet: 1B & S1A M4
Genotype	Label	Image Name	larva	segment	adj_mean
nSyb-GFP gRNA-GFP	+	01-A2 M4_2DMax_ROI	1	A2	9.9016
nSyb-GFP gRNA-GFP	+	01-A2B M4_2DMax_ROI	1	A2	20.4112
nSyb-GFP gRNA-GFP	+	01-A3 M4_2DMax_ROI	1	A3	22.0976
nSyb-GFP gRNA-GFP	+	01-A3B M4_2DMax_ROI	1	A3	25.6041
nSyb-GFP gRNA-GFP	+	01-A4 M4_2DMax_ROI	1	A4	29.0105
nSyb-GFP gRNA-GFP	+	01-A4B M4_2DMax_ROI	1	A4	28.9937
nSyb-GFP gRNA-GFP	+	01-A5 M4_2DMax_ROI	1	A5	26.6014
nSyb-GFP gRNA-GFP	+	01-A5B M4_2DMax_ROI	1	A5	28.0331
nSyb-GFP gRNA-GFP	+	01-A6 M4_2DMax_ROI	1	A6	19.1519
nSyb-GFP gRNA-GFP	+	01-A6B M4_2DMax_ROI	1	A6	19.3514
nSyb-GFP gRNA-GFP	+	02-A2 M4_2DMax_ROI	2	A2	21.8987
nSyb-GFP gRNA-GFP	+	02-A2B M4_2DMax_ROI	2	A2	28.6503
nSyb-GFP gRNA-GFP	+	02-A3 M4_2DMax_ROI	2	A3	30.0569
nSyb-GFP gRNA-GFP	+	02-A3B M4_2DMax_ROI	2	A3	32.7498
nSyb-GFP gRNA-GFP	+	02-A4 M4_2DMax_ROI	2	A4	25.7023
nSyb-GFP gRNA-GFP	+	02-A4B M4_2DMax_ROI	2	A4	29.3377
nSyb-GFP gRNA-GFP	+	02-A5 M4_2DMax_ROI	2	A5	27.7704
nSyb-GFP gRNA-GFP	+	02-A5B M4_2DMax_ROI	2	A5	15.2643
nSyb-GFP gRNA-GFP	+	03-A2 M4_2DMax_ROI	3	A2	17.5524
nSyb-GFP gRNA-GFP	+	03-A2B M4_2DMax_ROI	3	A2	18.1821
nSyb-GFP gRNA-GFP	+	03-A3 M4_2DMax_ROI	3	A3	23.7853
nSyb-GFP gRNA-GFP	+	03-A3B M4_2DMax_ROI	3	A3	9.3973
nSyb-GFP gRNA-GFP	+	03-A4 M4_2DMax_ROI	3	A4	6.7918
nSyb-GFP gRNA-GFP	+	03-A4B M4_2DMax_ROI	3	A4	16.0648
nSyb-GFP gRNA-GFP	+	03-A5 M4_2DMax_ROI	3	A5	17.3091
nSyb-GFP gRNA-GFP	+	03-A5B M4_2DMax_ROI	3	A5	17.9598
nSyb-GFP gRNA-GFP	+	03-A6 M4_2DMax_ROI	3	A6	20.3677
nSyb-GFP gRNA-GFP	+	03-A6B M4_2DMax_ROI	3	A6	14.9422
nSyb-GFP gRNA-GFP	+	04-A2 M4_2DMax_ROI	4	A2	21.0601
nSyb-GFP gRNA-GFP	+	04-A2B M4_2DMax_ROI	4	A2	21.737
nSyb-GFP gRNA-GFP	+	04-A3 M4_2DMax_ROI	4	A3	18.0654
nSyb-GFP gRNA-GFP	+	04-A3B M4_2DMax_ROI	4	A3	20.0008
nSyb-GFP gRNA-GFP	+	04-A4 M4_2DMax_ROI	4	A4	18.8227
nSyb-GFP gRNA-GFP	+	04-A4B M4_2DMax_ROI	4	A4	18.6503
nSyb-GFP gRNA-GFP	+	04-A5 M4_2DMax_ROI	4	A5	19.9194
nSyb-GFP gRNA-GFP	+	04-A5B M4_2DMax_ROI	4	A5	15.8692
nSyb-GFP gRNA-GFP	+	04-A6 M4_2DMax_ROI	4	A6	19.8426
nSyb-GFP gRNA-GFP	+	04-A6B M4_2DMax_ROI	4	A6	19.2094
nSyb-GFP gRNA-GFP	+	05-A2 M4_2DMax_ROI	5	A2	10.8085
nSyb-GFP gRNA-GFP	+	05-A2B M4_2DMax_ROI	5	A2	17.0586
nSyb-GFP gRNA-GFP	+	05-A3 M4_2DMax_ROI	5	A3	17.3081
nSyb-GFP gRNA-GFP	+	05-A3B M4_2DMax_ROI	5	A3	20.9022
nSyb-GFP gRNA-GFP	+	05-A4 M4_2DMax_ROI	5	A4	22.079
nSyb-GFP gRNA-GFP	+	05-A4B M4_2DMax_ROI	5	A4	17.3385
nSyb-GFP gRNA-GFP	+	05-A5 M4_2DMax_ROI	5	A5	16.0428
nSyb-GFP gRNA-GFP	+	05-A5B M4_2DMax_ROI	5	A5	23.3489
nSyb-GFP gRNA-GFP	+	05-A6 M4_2DMax_ROI	5	A6	23.274
nSyb-GFP gRNA-GFP	+	05-A6B M4_2DMax_ROI	5	A6	19.6776
nSyb-GFP gRNA-GFP	+	06-A2 M4_2DMax_ROI	6	A2	27.0151
nSyb-GFP gRNA-GFP	+	06-A2B M4_2DMax_ROI	6	A2	18.1161
nSyb-GFP gRNA-GFP	+	06-A3 M4_2DMax_ROI	6	A3	28.8324
nSyb-GFP gRNA-GFP	+	06-A3B M4_2DMax_ROI	6	A3	29.1923
nSyb-GFP gRNA-GFP	+	06-A4 M4_2DMax_ROI	6	A4	23.437
nSyb-GFP gRNA-GFP	+	06-A4B M4_2DMax_ROI	6	A4	30.9431
nSyb-GFP gRNA-GFP	+	06-A5 M4_2DMax_ROI	6	A5	24.4819
nSyb-GFP gRNA-GFP	+	06-A5B M4_2DMax_ROI	6	A5	26.2291
nSyb-GFP gRNA-GFP	+	06-A6 M4_2DMax_ROI	6	A6	17.0099
nSyb-GFP gRNA-GFP	+	06-A6B M4_2DMax_ROI	6	A6	24.9806
wor-Cas9>gRNA-GFP nSyb-GFP	wor-Cas9	01-A2 M4_2DMax_ROI	1	A2	9.9418
wor-Cas9>gRNA-GFP nSyb-GFP	wor-Cas9	01-A2B M4_2DMax_ROI	1	A2	9.6552
wor-Cas9>gRNA-GFP nSyb-GFP	wor-Cas9	01-A3 M4_2DMax_ROI	1	A3	6.8674
wor-Cas9>gRNA-GFP nSyb-GFP	wor-Cas9	01-A3B M4_2DMax_ROI	1	A3	9.1952
wor-Cas9>gRNA-GFP nSyb-GFP	wor-Cas9	01-A4 M4_2DMax_ROI	1	A4	5.2013
wor-Cas9>gRNA-GFP nSyb-GFP	wor-Cas9	01-A4B M4_2DMax_ROI	1	A4	7.2026
wor-Cas9>gRNA-GFP nSyb-GFP	wor-Cas9	01-A5 M4_2DMax_ROI	1	A5	4.0201
wor-Cas9>gRNA-GFP nSyb-GFP	wor-Cas9	01-A5B M4_2DMax_ROI	1	A5	5.3686
wor-Cas9>gRNA-GFP nSyb-GFP	wor-Cas9	01-A6 M4_2DMax_ROI	1	A6	8.1121
wor-Cas9>gRNA-GFP nSyb-GFP	wor-Cas9	01-A6B M4_2DMax_ROI	1	A6	6.0387
wor-Cas9>gRNA-GFP nSyb-GFP	wor-Cas9	02-A2 M4_2DMax_ROI	2	A2	2.7665
wor-Cas9>gRNA-GFP nSyb-GFP	wor-Cas9	02-A2B M4_2DMax_ROI	2	A2	0.3753
wor-Cas9>gRNA-GFP nSyb-GFP	wor-Cas9	02-A3 M4_2DMax_ROI	2	A3	-1.0226
wor-Cas9>gRNA-GFP nSyb-GFP	wor-Cas9	02-A3B M4_2DMax_ROI	2	A3	2.9036
wor-Cas9>gRNA-GFP nSyb-GFP	wor-Cas9	02-A4 M4_2DMax_ROI	2	A4	0.9762
wor-Cas9>gRNA-GFP nSyb-GFP	wor-Cas9	02-A4B M4_2DMax_ROI	2	A4	-0.3464
wor-Cas9>gRNA-GFP nSyb-GFP	wor-Cas9	02-A5 M4_2DMax_ROI	2	A5	-2.3568
wor-Cas9>gRNA-GFP nSyb-GFP	wor-Cas9	02-A5B M4_2DMax_ROI	2	A5	2.7011
wor-Cas9>gRNA-GFP nSyb-GFP	wor-Cas9	02-A6 M4_2DMax_ROI	2	A6	-0.3811
wor-Cas9>gRNA-GFP nSyb-GFP	wor-Cas9	02-A6B M4_2DMax_ROI	2	A6	1.2103
wor-Cas9>gRNA-GFP nSyb-GFP	wor-Cas9	03-A2 M4_2DMax_ROI	3	A2	2.3629
wor-Cas9>gRNA-GFP nSyb-GFP	wor-Cas9	03-A2B M4_2DMax_ROI	3	A2	-2.0678
wor-Cas9>gRNA-GFP nSyb-GFP	wor-Cas9	03-A3 M4_2DMax_ROI	3	A3	2.6511
wor-Cas9>gRNA-GFP nSyb-GFP	wor-Cas9	03-A3B M4_2DMax_ROI	3	A3	0.7609
wor-Cas9>gRNA-GFP nSyb-GFP	wor-Cas9	03-A4 M4_2DMax_ROI	3	A4	0.8362
wor-Cas9>gRNA-GFP nSyb-GFP	wor-Cas9	03-A4B M4_2DMax_ROI	3	A4	1.3866
wor-Cas9>gRNA-GFP nSyb-GFP	wor-Cas9	03-A5 M4_2DMax_ROI	3	A5	1.8418
wor-Cas9>gRNA-GFP nSyb-GFP	wor-Cas9	03-A5B M4_2DMax_ROI	3	A5	-1.226
wor-Cas9>gRNA-GFP nSyb-GFP	wor-Cas9	03-A6 M4_2DMax_ROI	3	A6	0.077
wor-Cas9>gRNA-GFP nSyb-GFP	wor-Cas9	03-A6B M4_2DMax_ROI	3	A6	2.2049
wor-Cas9>gRNA-GFP nSyb-GFP	wor-Cas9	04-A2 M4_2DMax_ROI	4	A2	2.111
wor-Cas9>gRNA-GFP nSyb-GFP	wor-Cas9	04-A2B M4_2DMax_ROI	4	A2	-0.7154
wor-Cas9>gRNA-GFP nSyb-GFP	wor-Cas9	04-A3 M4_2DMax_ROI	4	A3	1.4849
wor-Cas9>gRNA-GFP nSyb-GFP	wor-Cas9	04-A3B M4_2DMax_ROI	4	A3	0.8132
wor-Cas9>gRNA-GFP nSyb-GFP	wor-Cas9	04-A4 M4_2DMax_ROI	4	A4	0.8215
wor-Cas9>gRNA-GFP nSyb-GFP	wor-Cas9	04-A4B M4_2DMax_ROI	4	A4	-0.0333
wor-Cas9>gRNA-GFP nSyb-GFP	wor-Cas9	04-A5B M4_2DMax_ROI	4	A5	3.6966
wor-Cas9>gRNA-GFP nSyb-GFP	wor-Cas9	04-A6 M4_2DMax_ROI	4	A6	-0.8411
wor-Cas9>gRNA-GFP nSyb-GFP	wor-Cas9	04-A6B M4_2DMax_ROI	4	A6	-0.8853
wor-Cas9>gRNA-GFP nSyb-GFP	wor-Cas9	05-A2 M4_2DMax_ROI	5	A2	1.1549
wor-Cas9>gRNA-GFP nSyb-GFP	wor-Cas9	05-A2B M4_2DMax_ROI	5	A2	3.1084
wor-Cas9>gRNA-GFP nSyb-GFP	wor-Cas9	05-A3 M4_2DMax_ROI	5	A3	-0.249
wor-Cas9>gRNA-GFP nSyb-GFP	wor-Cas9	05-A3B M4_2DMax_ROI	5	A3	0.2564
wor-Cas9>gRNA-GFP nSyb-GFP	wor-Cas9	05-A4 M4_2DMax_ROI	5	A4	0.4138
wor-Cas9>gRNA-GFP nSyb-GFP	wor-Cas9	05-A4B M4_2DMax_ROI	5	A4	0.8382
wor-Cas9>gRNA-GFP nSyb-GFP	wor-Cas9	05-A5 M4_2DMax_ROI	5	A5	0.3643
wor-Cas9>gRNA-GFP nSyb-GFP	wor-Cas9	05-A5B M4_2DMax_ROI	5	A5	-1.2718
wor-Cas9>gRNA-GFP nSyb-GFP	wor-Cas9	05-A6 M4_2DMax_ROI	5	A6	-1.8117
wor-Cas9>gRNA-GFP nSyb-GFP	wor-Cas9	05-A6B M4_2DMax_ROI	5	A6	-1.6331
OK6-Cas9>gRNA-GFP nSyb-GFP	OK6-Cas9	01-A2 M4_2DMax_ROI	1	A2	0.5072
OK6-Cas9>gRNA-GFP nSyb-GFP	OK6-Cas9	01-A2B M4_2DMax_ROI	1	A2	0.4359
OK6-Cas9>gRNA-GFP nSyb-GFP	OK6-Cas9	01-A3 M4_2DMax_ROI	1	A3	0.7086
OK6-Cas9>gRNA-GFP nSyb-GFP	OK6-Cas9	01-A3B M4_2DMax_ROI	1	A3	2.3723
OK6-Cas9>gRNA-GFP nSyb-GFP	OK6-Cas9	01-A4 M4_2DMax_ROI	1	A4	1.0837
OK6-Cas9>gRNA-GFP nSyb-GFP	OK6-Cas9	01-A4B M4_2DMax_ROI	1	A4	0.1111
OK6-Cas9>gRNA-GFP nSyb-GFP	OK6-Cas9	01-A5 M4_2DMax_ROI	1	A5	1.2301
OK6-Cas9>gRNA-GFP nSyb-GFP	OK6-Cas9	01-A5B M4_2DMax_ROI	1	A5	-2.1333
OK6-Cas9>gRNA-GFP nSyb-GFP	OK6-Cas9	01-A6 M4_2DMax_ROI	1	A6	-1.716
OK6-Cas9>gRNA-GFP nSyb-GFP	OK6-Cas9	01-A6B M4_2DMax_ROI	1	A6	2.5657
OK6-Cas9>gRNA-GFP nSyb-GFP	OK6-Cas9	02-A2 M4_2DMax_ROI	2	A2	0.2632
OK6-Cas9>gRNA-GFP nSyb-GFP	OK6-Cas9	02-A2B M4_2DMax_ROI	2	A2	0.566
OK6-Cas9>gRNA-GFP nSyb-GFP	OK6-Cas9	02-A3 M4_2DMax_ROI	2	A3	0.6368
OK6-Cas9>gRNA-GFP nSyb-GFP	OK6-Cas9	02-A3B M4_2DMax_ROI	2	A3	-2.5829
OK6-Cas9>gRNA-GFP nSyb-GFP	OK6-Cas9	02-A4 M4_2DMax_ROI	2	A4	1.1296
OK6-Cas9>gRNA-GFP nSyb-GFP	OK6-Cas9	02-A4B M4_2DMax_ROI	2	A4	0.4551
OK6-Cas9>gRNA-GFP nSyb-GFP	OK6-Cas9	02-A5 M4_2DMax_ROI	2	A5	2.4774
OK6-Cas9>gRNA-GFP nSyb-GFP	OK6-Cas9	02-A5B M4_2DMax_ROI	2	A5	-0.0179
OK6-Cas9>gRNA-GFP nSyb-GFP	OK6-Cas9	02-A6 M4_2DMax_ROI	2	A6	-0.9172
OK6-Cas9>gRNA-GFP nSyb-GFP	OK6-Cas9	02-A6B M4_2DMax_ROI	2	A6	-1.1713
OK6-Cas9>gRNA-GFP nSyb-GFP	OK6-Cas9	03-A2 M4_2DMax_ROI	3	A2	2.2488
OK6-Cas9>gRNA-GFP nSyb-GFP	OK6-Cas9	03-A2B M4_2DMax_ROI	3	A2	-0.938
OK6-Cas9>gRNA-GFP nSyb-GFP	OK6-Cas9	03-A3 M4_2DMax_ROI	3	A3	-0.1794
OK6-Cas9>gRNA-GFP nSyb-GFP	OK6-Cas9	03-A3B M4_2DMax_ROI	3	A3	1.1067
OK6-Cas9>gRNA-GFP nSyb-GFP	OK6-Cas9	03-A4 M4_2DMax_ROI	3	A4	0.0807
OK6-Cas9>gRNA-GFP nSyb-GFP	OK6-Cas9	03-A4B M4_2DMax_ROI	3	A4	-0.5439
OK6-Cas9>gRNA-GFP nSyb-GFP	OK6-Cas9	03-A5 M4_2DMax_ROI	3	A5	2.1591
OK6-Cas9>gRNA-GFP nSyb-GFP	OK6-Cas9	03-A5B M4_2DMax_ROI	3	A5	0.0778
OK6-Cas9>gRNA-GFP nSyb-GFP	OK6-Cas9	03-A6 M4_2DMax_ROI	3	A6	0.3798
OK6-Cas9>gRNA-GFP nSyb-GFP	OK6-Cas9	03-A6B M4_2DMax_ROI	3	A6	0.7399
OK6-Cas9>gRNA-GFP nSyb-GFP	OK6-Cas9	04-A2 M4_2DMax_ROI	4	A2	3.5321
OK6-Cas9>gRNA-GFP nSyb-GFP	OK6-Cas9	04-A2B M4_2DMax_ROI	4	A2	1.1252
OK6-Cas9>gRNA-GFP nSyb-GFP	OK6-Cas9	04-A3 M4_2DMax_ROI	4	A3	0.7066
OK6-Cas9>gRNA-GFP nSyb-GFP	OK6-Cas9	04-A3B M4_2DMax_ROI	4	A3	-0.7318
OK6-Cas9>gRNA-GFP nSyb-GFP	OK6-Cas9	04-A4 M4_2DMax_ROI	4	A4	-0.9778
OK6-Cas9>gRNA-GFP nSyb-GFP	OK6-Cas9	04-A4B M4_2DMax_ROI	4	A4	-1.4683
OK6-Cas9>gRNA-GFP nSyb-GFP	OK6-Cas9	04-A5 M4_2DMax_ROI	4	A5	-1.0458
OK6-Cas9>gRNA-GFP nSyb-GFP	OK6-Cas9	04-A5B M4_2DMax_ROI	4	A5	3.9839
OK6-Cas9>gRNA-GFP nSyb-GFP	OK6-Cas9	04-A6 M4_2DMax_ROI	4	A6	-1.6911
OK6-Cas9>gRNA-GFP nSyb-GFP	OK6-Cas9	04-A6B M4_2DMax_ROI	4	A6	-1.3052
OK6-Cas9>gRNA-GFP nSyb-GFP	OK6-Cas9	05-A2 M4_2DMax_ROI	5	A2	-0.5704
OK6-Cas9>gRNA-GFP nSyb-GFP	OK6-Cas9	05-A2B M4_2DMax_ROI	5	A2	0.8269
OK6-Cas9>gRNA-GFP nSyb-GFP	OK6-Cas9	05-A3 M4_2DMax_ROI	5	A3	-0.1363
OK6-Cas9>gRNA-GFP nSyb-GFP	OK6-Cas9	05-A3B M4_2DMax_ROI	5	A3	2.1859
OK6-Cas9>gRNA-GFP nSyb-GFP	OK6-Cas9	05-A4 M4_2DMax_ROI	5	A4	-0.5195
OK6-Cas9>gRNA-GFP nSyb-GFP	OK6-Cas9	05-A4B M4_2DMax_ROI	5	A4	-0.3163
OK6-Cas9>gRNA-GFP nSyb-GFP	OK6-Cas9	05-A5 M4_2DMax_ROI	5	A5	0.0717
OK6-Cas9>gRNA-GFP nSyb-GFP	OK6-Cas9	05-A5B M4_2DMax_ROI	5	A5	-2.548
OK6-Cas9>gRNA-GFP nSyb-GFP	OK6-Cas9	05-A6 M4_2DMax_ROI	5	A6	1.0324
OK6-Cas9>gRNA-GFP nSyb-GFP	OK6-Cas9	05-A6B M4_2DMax_ROI	5	A6	1.0961
OK6-Cas9>gRNA-GFP nSyb-GFP	OK6-Cas9	06-A2 M4_2DMax_ROI	6	A2	-0.148
OK6-Cas9>gRNA-GFP nSyb-GFP	OK6-Cas9	06-A2B M4_2DMax_ROI	6	A2	0.0156
OK6-Cas9>gRNA-GFP nSyb-GFP	OK6-Cas9	06-A3 M4_2DMax_ROI	6	A3	3.8679
OK6-Cas9>gRNA-GFP nSyb-GFP	OK6-Cas9	06-A3B M4_2DMax_ROI	6	A3	2.1164
OK6-Cas9>gRNA-GFP nSyb-GFP	OK6-Cas9	06-A4 M4_2DMax_ROI	6	A4	2.5739
OK6-Cas9>gRNA-GFP nSyb-GFP	OK6-Cas9	06-A4B M4_2DMax_ROI	6	A4	-0.9754
OK6-Cas9>gRNA-GFP nSyb-GFP	OK6-Cas9	06-A5 M4_2DMax_ROI	6	A5	1.9771
OK6-Cas9>gRNA-GFP nSyb-GFP	OK6-Cas9	06-A5B M4_2DMax_ROI	6	A5	-2.0855
OK6-Cas9>gRNA-GFP nSyb-GFP	OK6-Cas9	06-A6 M4_2DMax_ROI	6	A6	0.2253
OK6-Cas9>gRNA-GFP nSyb-GFP	OK6-Cas9	06-A6B M4_2DMax_ROI	6	A6	2.3316
OK371-Cas9>gRNA-GFP nSyb-GFP	OK371-Cas9	01-A2 M4_2DMax_ROI	1	A2	0.2982
OK371-Cas9>gRNA-GFP nSyb-GFP	OK371-Cas9	01-A2B M4_2DMax_ROI	1	A2	1.7075
OK371-Cas9>gRNA-GFP nSyb-GFP	OK371-Cas9	01-A3 M4_2DMax_ROI	1	A3	1.197
OK371-Cas9>gRNA-GFP nSyb-GFP	OK371-Cas9	01-A3B M4_2DMax_ROI	1	A3	1.1565
OK371-Cas9>gRNA-GFP nSyb-GFP	OK371-Cas9	01-A4 M4_2DMax_ROI	1	A4	-3.2453
OK371-Cas9>gRNA-GFP nSyb-GFP	OK371-Cas9	01-A4B M4_2DMax_ROI	1	A4	5.2593
OK371-Cas9>gRNA-GFP nSyb-GFP	OK371-Cas9	01-A5 M4_2DMax_ROI	1	A5	1.8111
OK371-Cas9>gRNA-GFP nSyb-GFP	OK371-Cas9	01-A5B M4_2DMax_ROI	1	A5	-0.1547
OK371-Cas9>gRNA-GFP nSyb-GFP	OK371-Cas9	01-A6 M4_2DMax_ROI	1	A6	0.7697
OK371-Cas9>gRNA-GFP nSyb-GFP	OK371-Cas9	01-A6B M4_2DMax_ROI	1	A6	-2.404
OK371-Cas9>gRNA-GFP nSyb-GFP	OK371-Cas9	02-A2 M4_2DMax_ROI	2	A2	4.8587
OK371-Cas9>gRNA-GFP nSyb-GFP	OK371-Cas9	02-A2B M4_2DMax_ROI	2	A2	2.4971
OK371-Cas9>gRNA-GFP nSyb-GFP	OK371-Cas9	02-A3 M4_2DMax_ROI	2	A3	1.8144
OK371-Cas9>gRNA-GFP nSyb-GFP	OK371-Cas9	02-A3B M4_2DMax_ROI	2	A3	3.8929
OK371-Cas9>gRNA-GFP nSyb-GFP	OK371-Cas9	02-A4 M4_2DMax_ROI	2	A4	-2.4076
OK371-Cas9>gRNA-GFP nSyb-GFP	OK371-Cas9	02-A4B M4_2DMax_ROI	2	A4	2.0353
OK371-Cas9>gRNA-GFP nSyb-GFP	OK371-Cas9	02-A5B M4_2DMax_ROI	2	A5	-0.238
OK371-Cas9>gRNA-GFP nSyb-GFP	OK371-Cas9	02-A6B M4_2DMax_ROI	2	A6	1.2948
OK371-Cas9>gRNA-GFP nSyb-GFP	OK371-Cas9	03-A2 M4_2DMax_ROI	3	A2	1.4144
OK371-Cas9>gRNA-GFP nSyb-GFP	OK371-Cas9	03-A2B M4_2DMax_ROI	3	A2	-2.6933
OK371-Cas9>gRNA-GFP nSyb-GFP	OK371-Cas9	03-A3 M4_2DMax_ROI	3	A3	-1.6809
OK371-Cas9>gRNA-GFP nSyb-GFP	OK371-Cas9	03-A3B M4_2DMax_ROI	3	A3	0.5066
OK371-Cas9>gRNA-GFP nSyb-GFP	OK371-Cas9	03-A4 M4_2DMax_ROI	3	A4	2.1973
OK371-Cas9>gRNA-GFP nSyb-GFP	OK371-Cas9	03-A4B M4_2DMax_ROI	3	A4	0.3217
OK371-Cas9>gRNA-GFP nSyb-GFP	OK371-Cas9	03-A5 M4_2DMax_ROI	3	A5	-0.1484
OK371-Cas9>gRNA-GFP nSyb-GFP	OK371-Cas9	03-A5B M4_2DMax_ROI	3	A5	2.6239
OK371-Cas9>gRNA-GFP nSyb-GFP	OK371-Cas9	03-A6 M4_2DMax_ROI	3	A6	-0.6725
OK371-Cas9>gRNA-GFP nSyb-GFP	OK371-Cas9	03-A6B M4_2DMax_ROI	3	A6	-2.7366
OK371-Cas9>gRNA-GFP nSyb-GFP	OK371-Cas9	04-A2 M4_2DMax_ROI	4	A2	-0.5029
OK371-Cas9>gRNA-GFP nSyb-GFP	OK371-Cas9	04-A2B M4_2DMax_ROI	4	A2	4.8374
OK371-Cas9>gRNA-GFP nSyb-GFP	OK371-Cas9	04-A3 M4_2DMax_ROI	4	A3	3.1724
OK371-Cas9>gRNA-GFP nSyb-GFP	OK371-Cas9	04-A3B M4_2DMax_ROI	4	A3	1.6458
OK371-Cas9>gRNA-GFP nSyb-GFP	OK371-Cas9	04-A4 M4_2DMax_ROI	4	A4	0.8715
OK371-Cas9>gRNA-GFP nSyb-GFP	OK371-Cas9	04-A4B M4_2DMax_ROI	4	A4	-1.5139
OK371-Cas9>gRNA-GFP nSyb-GFP	OK371-Cas9	04-A5 M4_2DMax_ROI	4	A5	1.6812
OK371-Cas9>gRNA-GFP nSyb-GFP	OK371-Cas9	04-A5B M4_2DMax_ROI	4	A5	1.2115
OK371-Cas9>gRNA-GFP nSyb-GFP	OK371-Cas9	04-A6 M4_2DMax_ROI	4	A6	4.9021
OK371-Cas9>gRNA-GFP nSyb-GFP	OK371-Cas9	04-A6B M4_2DMax_ROI	4	A6	2.4976
OK319-Cas9>gRNA-GFP nSyb-GFP	OK319-Cas9	01-A2 M4_2DMax_ROI	1	A2	5.052
OK319-Cas9>gRNA-GFP nSyb-GFP	OK319-Cas9	01-A2B M4_2DMax_ROI	1	A2	1.3462
OK319-Cas9>gRNA-GFP nSyb-GFP	OK319-Cas9	01-A3 M4_2DMax_ROI	1	A3	1.0975
OK319-Cas9>gRNA-GFP nSyb-GFP	OK319-Cas9	01-A3B M4_2DMax_ROI	1	A3	1.1918
OK319-Cas9>gRNA-GFP nSyb-GFP	OK319-Cas9	01-A4 M4_2DMax_ROI	1	A4	10.1968
OK319-Cas9>gRNA-GFP nSyb-GFP	OK319-Cas9	01-A4B M4_2DMax_ROI	1	A4	6.3222
OK319-Cas9>gRNA-GFP nSyb-GFP	OK319-Cas9	01-A5 M4_2DMax_ROI	1	A5	4.9532
OK319-Cas9>gRNA-GFP nSyb-GFP	OK319-Cas9	01-A5B M4_2DMax_ROI	1	A5	0.7405
OK319-Cas9>gRNA-GFP nSyb-GFP	OK319-Cas9	01-A6 M4_2DMax_ROI	1	A6	0.2852
OK319-Cas9>gRNA-GFP nSyb-GFP	OK319-Cas9	01-A6B M4_2DMax_ROI	1	A6	0.5278
OK319-Cas9>gRNA-GFP nSyb-GFP	OK319-Cas9	02-A2 M4_2DMax_ROI	2	A2	1.96
OK319-Cas9>gRNA-GFP nSyb-GFP	OK319-Cas9	02-A2B M4_2DMax_ROI	2	A2	1.0803
OK319-Cas9>gRNA-GFP nSyb-GFP	OK319-Cas9	02-A3 M4_2DMax_ROI	2	A3	1.5356
OK319-Cas9>gRNA-GFP nSyb-GFP	OK319-Cas9	02-A3B M4_2DMax_ROI	2	A3	-0.0766
OK319-Cas9>gRNA-GFP nSyb-GFP	OK319-Cas9	02-A4 M4_2DMax_ROI	2	A4	1.2437
OK319-Cas9>gRNA-GFP nSyb-GFP	OK319-Cas9	02-A4B M4_2DMax_ROI	2	A4	-1.9636
OK319-Cas9>gRNA-GFP nSyb-GFP	OK319-Cas9	02-A5 M4_2DMax_ROI	2	A5	0.7848
OK319-Cas9>gRNA-GFP nSyb-GFP	OK319-Cas9	02-A5B M4_2DMax_ROI	2	A5	15.8323
OK319-Cas9>gRNA-GFP nSyb-GFP	OK319-Cas9	02-A6 M4_2DMax_ROI	2	A6	2.1813
OK319-Cas9>gRNA-GFP nSyb-GFP	OK319-Cas9	02-A6B M4_2DMax_ROI	2	A6	-2.148
OK319-Cas9>gRNA-GFP nSyb-GFP	OK319-Cas9	03-A2 M4_2DMax_ROI	3	A2	4.7072
OK319-Cas9>gRNA-GFP nSyb-GFP	OK319-Cas9	03-A2B M4_2DMax_ROI	3	A2	-1.5012
OK319-Cas9>gRNA-GFP nSyb-GFP	OK319-Cas9	03-A3 M4_2DMax_ROI	3	A3	-1.2125
OK319-Cas9>gRNA-GFP nSyb-GFP	OK319-Cas9	03-A3B M4_2DMax_ROI	3	A3	9.8452
OK319-Cas9>gRNA-GFP nSyb-GFP	OK319-Cas9	03-A4 M4_2DMax_ROI	3	A4	-0.8572
OK319-Cas9>gRNA-GFP nSyb-GFP	OK319-Cas9	03-A4B M4_2DMax_ROI	3	A4	13.4924
OK319-Cas9>gRNA-GFP nSyb-GFP	OK319-Cas9	03-A5 M4_2DMax_ROI	3	A5	10.7395
OK319-Cas9>gRNA-GFP nSyb-GFP	OK319-Cas9	03-A5B M4_2DMax_ROI	3	A5	-0.6308
OK319-Cas9>gRNA-GFP nSyb-GFP	OK319-Cas9	03-A6 M4_2DMax_ROI	3	A6	-1.4176
OK319-Cas9>gRNA-GFP nSyb-GFP	OK319-Cas9	03-A6B M4_2DMax_ROI	3	A6	9.7255
OK319-Cas9>gRNA-GFP nSyb-GFP	OK319-Cas9	04-A2 M4_2DMax_ROI	4	A2	-2.6232
OK319-Cas9>gRNA-GFP nSyb-GFP	OK319-Cas9	04-A2B M4_2DMax_ROI	4	A2	6.8518
OK319-Cas9>gRNA-GFP nSyb-GFP	OK319-Cas9	04-A3 M4_2DMax_ROI	4	A3	0.4172
OK319-Cas9>gRNA-GFP nSyb-GFP	OK319-Cas9	04-A3B M4_2DMax_ROI	4	A3	-0.653
OK319-Cas9>gRNA-GFP nSyb-GFP	OK319-Cas9	04-A4 M4_2DMax_ROI	4	A4	-0.1925
OK319-Cas9>gRNA-GFP nSyb-GFP	OK319-Cas9	04-A4B M4_2DMax_ROI	4	A4	8.5806
OK319-Cas9>gRNA-GFP nSyb-GFP	OK319-Cas9	04-A5 M4_2DMax_ROI	4	A5	-0.733
OK319-Cas9>gRNA-GFP nSyb-GFP	OK319-Cas9	04-A5B M4_2DMax_ROI	4	A5	12.185
OK319-Cas9>gRNA-GFP nSyb-GFP	OK319-Cas9	04-A6 M4_2DMax_ROI	4	A6	1.3542
OK319-Cas9>gRNA-GFP nSyb-GFP	OK319-Cas9	04-A6B M4_2DMax_ROI	4	A6	2.1738
OK319-Cas9>gRNA-GFP nSyb-GFP	OK319-Cas9	05-A2 M4_2DMax_ROI	5	A2	0.0954
OK319-Cas9>gRNA-GFP nSyb-GFP	OK319-Cas9	05-A2B M4_2DMax_ROI	5	A2	4.8135
OK319-Cas9>gRNA-GFP nSyb-GFP	OK319-Cas9	05-A3 M4_2DMax_ROI	5	A3	0.385
OK319-Cas9>gRNA-GFP nSyb-GFP	OK319-Cas9	05-A3B M4_2DMax_ROI	5	A3	5.7641
OK319-Cas9>gRNA-GFP nSyb-GFP	OK319-Cas9	05-A4 M4_2DMax_ROI	5	A4	2.6091
OK319-Cas9>gRNA-GFP nSyb-GFP	OK319-Cas9	05-A4B M4_2DMax_ROI	5	A4	2.4486
OK319-Cas9>gRNA-GFP nSyb-GFP	OK319-Cas9	05-A5 M4_2DMax_ROI	5	A5	10.2984
OK319-Cas9>gRNA-GFP nSyb-GFP	OK319-Cas9	05-A5B M4_2DMax_ROI	5	A5	-4.8591
OK319-Cas9>gRNA-GFP nSyb-GFP	OK319-Cas9	05-A6 M4_2DMax_ROI	5	A6	4.9366
OK319-Cas9>gRNA-GFP nSyb-GFP	OK319-Cas9	05-A6B M4_2DMax_ROI	5	A6	3.2466
OK319-Cas9>gRNA-GFP nSyb-GFP	OK319-Cas9	06-A2 M4_2DMax_ROI	6	A2	0.9403
OK319-Cas9>gRNA-GFP nSyb-GFP	OK319-Cas9	06-A2B M4_2DMax_ROI	6	A2	3.7339
OK319-Cas9>gRNA-GFP nSyb-GFP	OK319-Cas9	06-A3 M4_2DMax_ROI	6	A3	1.8895
OK319-Cas9>gRNA-GFP nSyb-GFP	OK319-Cas9	06-A3B M4_2DMax_ROI	6	A3	7.4618
OK319-Cas9>gRNA-GFP nSyb-GFP	OK319-Cas9	06-A4 M4_2DMax_ROI	6	A4	9.9049
OK319-Cas9>gRNA-GFP nSyb-GFP	OK319-Cas9	06-A4B M4_2DMax_ROI	6	A4	0.2016
OK319-Cas9>gRNA-GFP nSyb-GFP	OK319-Cas9	06-A5 M4_2DMax_ROI	6	A5	-1.4787
OK319-Cas9>gRNA-GFP nSyb-GFP	OK319-Cas9	06-A5B M4_2DMax_ROI	6	A5	-0.2285
OK319-Cas9>gRNA-GFP nSyb-GFP	OK319-Cas9	06-A6 M4_2DMax_ROI	6	A6	1.6906
OK319-Cas9>gRNA-GFP nSyb-GFP	OK319-Cas9	06-A6B M4_2DMax_ROI	6	A6	-0.0142

## Sheet: 1C & S1A M6-Ib
Genotype	Label	Image Name	larva	segment	adj_mean_Ib
nSyb-GFP gRNA-GFP	+	01-A2 M6_2DMax_ROI	1	A2	24.428
nSyb-GFP gRNA-GFP	+	01-A2B M6_2DMax_ROI	1	A2	33.6085
nSyb-GFP gRNA-GFP	+	01-A3 M6_2DMax_ROI	1	A3	41.7727
nSyb-GFP gRNA-GFP	+	01-A3B M6_2DMax_ROI	1	A3	34.9821
nSyb-GFP gRNA-GFP	+	01-A4 M6_2DMax_ROI	1	A4	59.0149
nSyb-GFP gRNA-GFP	+	01-A4B M6_2DMax_ROI	1	A4	30.3317
nSyb-GFP gRNA-GFP	+	01-A5 M6_2DMax_ROI	1	A5	25.1389
nSyb-GFP gRNA-GFP	+	01-A5B M6_2DMax_ROI	1	A5	27.0693
nSyb-GFP gRNA-GFP	+	01-A6 M6_2DMax_ROI	1	A6	19.9373
nSyb-GFP gRNA-GFP	+	01-A6B M6_2DMax_ROI	1	A6	27.5144
nSyb-GFP gRNA-GFP	+	02-A2 M6_2DMax_ROI	2	A2	28.4273
nSyb-GFP gRNA-GFP	+	02-A2B M6_2DMax_ROI	2	A2	27.0487
nSyb-GFP gRNA-GFP	+	02-A3 M6_2DMax_ROI	2	A3	26.4451
nSyb-GFP gRNA-GFP	+	02-A3B M6_2DMax_ROI	2	A3	33.5221
nSyb-GFP gRNA-GFP	+	02-A4 M6_2DMax_ROI	2	A4	23.5491
nSyb-GFP gRNA-GFP	+	02-A4B M6_2DMax_ROI	2	A4	41.3638
nSyb-GFP gRNA-GFP	+	02-A5 M6_2DMax_ROI	2	A5	29.1198
nSyb-GFP gRNA-GFP	+	02-A5B M6_2DMax_ROI	2	A5	24.1706
nSyb-GFP gRNA-GFP	+	02-A6 M6_2DMax_ROI	2	A6	24.4561
nSyb-GFP gRNA-GFP	+	02-A6B M6_2DMax_ROI	2	A6	20.5981
nSyb-GFP gRNA-GFP	+	03-A2 M6_2DMax_ROI	3	A2	21.7634
nSyb-GFP gRNA-GFP	+	03-A2B M6_2DMax_ROI	3	A2	12.7737
nSyb-GFP gRNA-GFP	+	03-A3 M6_2DMax_ROI	3	A3	44.5721
nSyb-GFP gRNA-GFP	+	03-A3B M6_2DMax_ROI	3	A3	16.8685
nSyb-GFP gRNA-GFP	+	03-A4 M6_2DMax_ROI	3	A4	19.5813
nSyb-GFP gRNA-GFP	+	03-A4B M6_2DMax_ROI	3	A4	24.8138
nSyb-GFP gRNA-GFP	+	03-A5 M6_2DMax_ROI	3	A5	15.5916
nSyb-GFP gRNA-GFP	+	03-A5B M6_2DMax_ROI	3	A5	17.419
nSyb-GFP gRNA-GFP	+	03-A6 M6_2DMax_ROI	3	A6	14.5037
nSyb-GFP gRNA-GFP	+	03-A6B M6_2DMax_ROI	3	A6	11.3931
nSyb-GFP gRNA-GFP	+	04-A2 M6_2DMax_ROI	4	A2	24.1576
nSyb-GFP gRNA-GFP	+	04-A2B M6_2DMax_ROI	4	A2	22.6795
nSyb-GFP gRNA-GFP	+	04-A3 M6_2DMax_ROI	4	A3	20.066
nSyb-GFP gRNA-GFP	+	04-A3B M6_2DMax_ROI	4	A3	15.4963
nSyb-GFP gRNA-GFP	+	04-A4 M6_2DMax_ROI	4	A4	20.1884
nSyb-GFP gRNA-GFP	+	04-A4B M6_2DMax_ROI	4	A4	17.1199
nSyb-GFP gRNA-GFP	+	04-A5 M6_2DMax_ROI	4	A5	30.106
nSyb-GFP gRNA-GFP	+	04-A5B M6_2DMax_ROI	4	A5	26.2246
nSyb-GFP gRNA-GFP	+	04-A6 M6_2DMax_ROI	4	A6	22.6434
nSyb-GFP gRNA-GFP	+	04-A6B M6_2DMax_ROI	4	A6	37.3058
nSyb-GFP gRNA-GFP	+	05-A2 M6_2DMax_ROI	5	A2	18.2645
nSyb-GFP gRNA-GFP	+	05-A2B M6_2DMax_ROI	5	A2	22.9701
nSyb-GFP gRNA-GFP	+	05-A3 M6_2DMax_ROI	5	A3	9.9928
nSyb-GFP gRNA-GFP	+	05-A3B M6_2DMax_ROI	5	A3	37.9017
nSyb-GFP gRNA-GFP	+	05-A4 M6_2DMax_ROI	5	A4	30.4433
nSyb-GFP gRNA-GFP	+	05-A4B M6_2DMax_ROI	5	A4	25.9955
nSyb-GFP gRNA-GFP	+	05-A5 M6_2DMax_ROI	5	A5	19.4851
nSyb-GFP gRNA-GFP	+	05-A5B M6_2DMax_ROI	5	A5	26.9826
nSyb-GFP gRNA-GFP	+	05-A6 M6_2DMax_ROI	5	A6	23.7775
nSyb-GFP gRNA-GFP	+	05-A6B M6_2DMax_ROI	5	A6	20.3945
nSyb-GFP gRNA-GFP	+	06-A2 M6_2DMax_ROI	6	A2	20.1828
nSyb-GFP gRNA-GFP	+	06-A2B M6_2DMax_ROI	6	A2	19.8441
nSyb-GFP gRNA-GFP	+	06-A3B M6_2DMax_ROI	6	A3	27.2269
nSyb-GFP gRNA-GFP	+	06-A4 M6_2DMax_ROI	6	A4	34.0279
nSyb-GFP gRNA-GFP	+	06-A4B M6_2DMax_ROI	6	A4	32.3708
nSyb-GFP gRNA-GFP	+	06-A5 M6_2DMax_ROI	6	A5	29.8233
nSyb-GFP gRNA-GFP	+	06-A5B M6_2DMax_ROI	6	A5	44.9486
nSyb-GFP gRNA-GFP	+	06-A6 M6_2DMax_ROI	6	A6	28.8467
nSyb-GFP gRNA-GFP	+	06-A6B M6_2DMax_ROI	6	A6	39.1612
wor-Cas9>gRNA-GFP nSyb-GFP	wor-Cas9	01-A2 M6_2DMax_ROI	1	A2	7.7453
wor-Cas9>gRNA-GFP nSyb-GFP	wor-Cas9	01-A2B M6_2DMax_ROI	1	A2	10.029
wor-Cas9>gRNA-GFP nSyb-GFP	wor-Cas9	01-A3 M6_2DMax_ROI	1	A3	7.2813
wor-Cas9>gRNA-GFP nSyb-GFP	wor-Cas9	01-A3B M6_2DMax_ROI	1	A3	6.1381
wor-Cas9>gRNA-GFP nSyb-GFP	wor-Cas9	01-A4 M6_2DMax_ROI	1	A4	5.4611
wor-Cas9>gRNA-GFP nSyb-GFP	wor-Cas9	01-A4B M6_2DMax_ROI	1	A4	4.5045
wor-Cas9>gRNA-GFP nSyb-GFP	wor-Cas9	01-A5 M6_2DMax_ROI	1	A5	6.514
wor-Cas9>gRNA-GFP nSyb-GFP	wor-Cas9	01-A5B M6_2DMax_ROI	1	A5	4.0996
wor-Cas9>gRNA-GFP nSyb-GFP	wor-Cas9	01-A6 M6_2DMax_ROI	1	A6	8.8964
wor-Cas9>gRNA-GFP nSyb-GFP	wor-Cas9	01-A6B M6_2DMax_ROI	1	A6	4.1242
wor-Cas9>gRNA-GFP nSyb-GFP	wor-Cas9	02-A2 M6_2DMax_ROI	2	A2	10.485
wor-Cas9>gRNA-GFP nSyb-GFP	wor-Cas9	02-A2B M6_2DMax_ROI	2	A2	-0.8907
wor-Cas9>gRNA-GFP nSyb-GFP	wor-Cas9	02-A3 M6_2DMax_ROI	2	A3	7.5421
wor-Cas9>gRNA-GFP nSyb-GFP	wor-Cas9	02-A3B M6_2DMax_ROI	2	A3	5.6051
wor-Cas9>gRNA-GFP nSyb-GFP	wor-Cas9	02-A4 M6_2DMax_ROI	2	A4	-0.2364
wor-Cas9>gRNA-GFP nSyb-GFP	wor-Cas9	02-A4B M6_2DMax_ROI	2	A4	-0.945
wor-Cas9>gRNA-GFP nSyb-GFP	wor-Cas9	02-A5 M6_2DMax_ROI	2	A5	13.4553
wor-Cas9>gRNA-GFP nSyb-GFP	wor-Cas9	02-A5B M6_2DMax_ROI	2	A5	8.3216
wor-Cas9>gRNA-GFP nSyb-GFP	wor-Cas9	02-A6 M6_2DMax_ROI	2	A6	0.9161
wor-Cas9>gRNA-GFP nSyb-GFP	wor-Cas9	02-A6B M6_2DMax_ROI	2	A6	9.9518
wor-Cas9>gRNA-GFP nSyb-GFP	wor-Cas9	03-A2 M6_2DMax_ROI	3	A2	2.9441
wor-Cas9>gRNA-GFP nSyb-GFP	wor-Cas9	03-A2B M6_2DMax_ROI	3	A2	20.7643
wor-Cas9>gRNA-GFP nSyb-GFP	wor-Cas9	03-A3 M6_2DMax_ROI	3	A3	0.315
wor-Cas9>gRNA-GFP nSyb-GFP	wor-Cas9	03-A3B M6_2DMax_ROI	3	A3	7.1547
wor-Cas9>gRNA-GFP nSyb-GFP	wor-Cas9	03-A4 M6_2DMax_ROI	3	A4	-2.296
wor-Cas9>gRNA-GFP nSyb-GFP	wor-Cas9	03-A4B M6_2DMax_ROI	3	A4	7.0241
wor-Cas9>gRNA-GFP nSyb-GFP	wor-Cas9	03-A5 M6_2DMax_ROI	3	A5	6.4145
wor-Cas9>gRNA-GFP nSyb-GFP	wor-Cas9	03-A5B M6_2DMax_ROI	3	A5	-1.3702
wor-Cas9>gRNA-GFP nSyb-GFP	wor-Cas9	03-A6 M6_2DMax_ROI	3	A6	2.9135
wor-Cas9>gRNA-GFP nSyb-GFP	wor-Cas9	03-A6B M6_2DMax_ROI	3	A6	3.5112
wor-Cas9>gRNA-GFP nSyb-GFP	wor-Cas9	04-A2 M6_2DMax_ROI	4	A2	6.9851
wor-Cas9>gRNA-GFP nSyb-GFP	wor-Cas9	04-A2B M6_2DMax_ROI	4	A2	6.2757
wor-Cas9>gRNA-GFP nSyb-GFP	wor-Cas9	04-A3 M6_2DMax_ROI	4	A3	0.4937
wor-Cas9>gRNA-GFP nSyb-GFP	wor-Cas9	04-A3B M6_2DMax_ROI	4	A3	12.6103
wor-Cas9>gRNA-GFP nSyb-GFP	wor-Cas9	04-A4 M6_2DMax_ROI	4	A4	9.5216
wor-Cas9>gRNA-GFP nSyb-GFP	wor-Cas9	04-A4B M6_2DMax_ROI	4	A4	5.7361
wor-Cas9>gRNA-GFP nSyb-GFP	wor-Cas9	04-A5 M6_2DMax_ROI	4	A5	6.3353
wor-Cas9>gRNA-GFP nSyb-GFP	wor-Cas9	04-A5B M6_2DMax_ROI	4	A5	-0.7471
wor-Cas9>gRNA-GFP nSyb-GFP	wor-Cas9	04-A6 M6_2DMax_ROI	4	A6	5.2861
wor-Cas9>gRNA-GFP nSyb-GFP	wor-Cas9	04-A6B M6_2DMax_ROI	4	A6	8.4318
wor-Cas9>gRNA-GFP nSyb-GFP	wor-Cas9	05-A2 M6_2DMax_ROI	5	A2	6.983
wor-Cas9>gRNA-GFP nSyb-GFP	wor-Cas9	05-A2B M6_2DMax_ROI	5	A2	1.4871
wor-Cas9>gRNA-GFP nSyb-GFP	wor-Cas9	05-A3 M6_2DMax_ROI	5	A3	-1.6148
wor-Cas9>gRNA-GFP nSyb-GFP	wor-Cas9	05-A3B M6_2DMax_ROI	5	A3	2.159
wor-Cas9>gRNA-GFP nSyb-GFP	wor-Cas9	05-A4 M6_2DMax_ROI	5	A4	0.4987
wor-Cas9>gRNA-GFP nSyb-GFP	wor-Cas9	05-A4B M6_2DMax_ROI	5	A4	-0.202
wor-Cas9>gRNA-GFP nSyb-GFP	wor-Cas9	05-A5 M6_2DMax_ROI	5	A5	9.793
wor-Cas9>gRNA-GFP nSyb-GFP	wor-Cas9	05-A5B M6_2DMax_ROI	5	A5	1.3984
wor-Cas9>gRNA-GFP nSyb-GFP	wor-Cas9	05-A6 M6_2DMax_ROI	5	A6	8.3297
wor-Cas9>gRNA-GFP nSyb-GFP	wor-Cas9	05-A6B M6_2DMax_ROI	5	A6	-2.5879
OK6-Cas9>gRNA-GFP nSyb-GFP	OK6-Cas9	01-A2 M6_2DMax_ROI	1	A2	0.0899
OK6-Cas9>gRNA-GFP nSyb-GFP	OK6-Cas9	01-A2B M6_2DMax_ROI	1	A2	0.6895
OK6-Cas9>gRNA-GFP nSyb-GFP	OK6-Cas9	01-A3 M6_2DMax_ROI	1	A3	-0.4786
OK6-Cas9>gRNA-GFP nSyb-GFP	OK6-Cas9	01-A3B M6_2DMax_ROI	1	A3	-0.1153
OK6-Cas9>gRNA-GFP nSyb-GFP	OK6-Cas9	01-A4 M6_2DMax_ROI	1	A4	0.3423
OK6-Cas9>gRNA-GFP nSyb-GFP	OK6-Cas9	01-A4B M6_2DMax_ROI	1	A4	-0.4555
OK6-Cas9>gRNA-GFP nSyb-GFP	OK6-Cas9	01-A5 M6_2DMax_ROI	1	A5	0.3528
OK6-Cas9>gRNA-GFP nSyb-GFP	OK6-Cas9	01-A5B M6_2DMax_ROI	1	A5	-0.4731
OK6-Cas9>gRNA-GFP nSyb-GFP	OK6-Cas9	01-A6 M6_2DMax_ROI	1	A6	-1.1699
OK6-Cas9>gRNA-GFP nSyb-GFP	OK6-Cas9	01-A6B M6_2DMax_ROI	1	A6	-0.145
OK6-Cas9>gRNA-GFP nSyb-GFP	OK6-Cas9	02-A2 M6_2DMax_ROI	2	A2	-0.3517
OK6-Cas9>gRNA-GFP nSyb-GFP	OK6-Cas9	02-A2B M6_2DMax_ROI	2	A2	-0.1167
OK6-Cas9>gRNA-GFP nSyb-GFP	OK6-Cas9	02-A3B M6_2DMax_ROI	2	A3	-0.3676
OK6-Cas9>gRNA-GFP nSyb-GFP	OK6-Cas9	02-A4 M6_2DMax_ROI	2	A4	0.458
OK6-Cas9>gRNA-GFP nSyb-GFP	OK6-Cas9	02-A4B M6_2DMax_ROI	2	A4	-0.0079
OK6-Cas9>gRNA-GFP nSyb-GFP	OK6-Cas9	02-A5 M6_2DMax_ROI	2	A5	1.2406
OK6-Cas9>gRNA-GFP nSyb-GFP	OK6-Cas9	02-A5B M6_2DMax_ROI	2	A5	-1.4328
OK6-Cas9>gRNA-GFP nSyb-GFP	OK6-Cas9	02-A6 M6_2DMax_ROI	2	A6	0.7127
OK6-Cas9>gRNA-GFP nSyb-GFP	OK6-Cas9	02-A6B M6_2DMax_ROI	2	A6	0.6373
OK6-Cas9>gRNA-GFP nSyb-GFP	OK6-Cas9	03-A2 M6_2DMax_ROI	3	A2	0.5056
OK6-Cas9>gRNA-GFP nSyb-GFP	OK6-Cas9	03-A2B M6_2DMax_ROI	3	A2	-0.2162
OK6-Cas9>gRNA-GFP nSyb-GFP	OK6-Cas9	03-A3 M6_2DMax_ROI	3	A3	0.6209
OK6-Cas9>gRNA-GFP nSyb-GFP	OK6-Cas9	03-A3B M6_2DMax_ROI	3	A3	0.0099
OK6-Cas9>gRNA-GFP nSyb-GFP	OK6-Cas9	03-A4 M6_2DMax_ROI	3	A4	1.166
OK6-Cas9>gRNA-GFP nSyb-GFP	OK6-Cas9	03-A4B M6_2DMax_ROI	3	A4	0.8457
OK6-Cas9>gRNA-GFP nSyb-GFP	OK6-Cas9	03-A5 M6_2DMax_ROI	3	A5	1.2389
OK6-Cas9>gRNA-GFP nSyb-GFP	OK6-Cas9	03-A5B M6_2DMax_ROI	3	A5	0.0107
OK6-Cas9>gRNA-GFP nSyb-GFP	OK6-Cas9	03-A6 M6_2DMax_ROI	3	A6	4.282
OK6-Cas9>gRNA-GFP nSyb-GFP	OK6-Cas9	03-A6B M6_2DMax_ROI	3	A6	-0.1085
OK6-Cas9>gRNA-GFP nSyb-GFP	OK6-Cas9	04-A2 M6_2DMax_ROI	4	A2	1.464
OK6-Cas9>gRNA-GFP nSyb-GFP	OK6-Cas9	04-A2B M6_2DMax_ROI	4	A2	-0.8411
OK6-Cas9>gRNA-GFP nSyb-GFP	OK6-Cas9	04-A3 M6_2DMax_ROI	4	A3	0.1228
OK6-Cas9>gRNA-GFP nSyb-GFP	OK6-Cas9	04-A3B M6_2DMax_ROI	4	A3	-0.0442
OK6-Cas9>gRNA-GFP nSyb-GFP	OK6-Cas9	04-A4 M6_2DMax_ROI	4	A4	-1.0726
OK6-Cas9>gRNA-GFP nSyb-GFP	OK6-Cas9	04-A4B M6_2DMax_ROI	4	A4	1.8889
OK6-Cas9>gRNA-GFP nSyb-GFP	OK6-Cas9	04-A5 M6_2DMax_ROI	4	A5	1.7446
OK6-Cas9>gRNA-GFP nSyb-GFP	OK6-Cas9	04-A5B M6_2DMax_ROI	4	A5	3.38
OK6-Cas9>gRNA-GFP nSyb-GFP	OK6-Cas9	04-A6 M6_2DMax_ROI	4	A6	0.7233
OK6-Cas9>gRNA-GFP nSyb-GFP	OK6-Cas9	04-A6B M6_2DMax_ROI	4	A6	4.4015
OK6-Cas9>gRNA-GFP nSyb-GFP	OK6-Cas9	05-A2 M6_2DMax_ROI	5	A2	0.4017
OK6-Cas9>gRNA-GFP nSyb-GFP	OK6-Cas9	05-A2B M6_2DMax_ROI	5	A2	0.6524
OK6-Cas9>gRNA-GFP nSyb-GFP	OK6-Cas9	05-A3 M6_2DMax_ROI	5	A3	0.5516
OK6-Cas9>gRNA-GFP nSyb-GFP	OK6-Cas9	05-A3B M6_2DMax_ROI	5	A3	1.4349
OK6-Cas9>gRNA-GFP nSyb-GFP	OK6-Cas9	05-A4 M6_2DMax_ROI	5	A4	0.241
OK6-Cas9>gRNA-GFP nSyb-GFP	OK6-Cas9	05-A4B M6_2DMax_ROI	5	A4	0.411
OK6-Cas9>gRNA-GFP nSyb-GFP	OK6-Cas9	05-A5 M6_2DMax_ROI	5	A5	-0.3612
OK6-Cas9>gRNA-GFP nSyb-GFP	OK6-Cas9	05-A5B M6_2DMax_ROI	5	A5	1.1396
OK6-Cas9>gRNA-GFP nSyb-GFP	OK6-Cas9	05-A6 M6_2DMax_ROI	5	A6	5.7361
OK6-Cas9>gRNA-GFP nSyb-GFP	OK6-Cas9	05-A6B M6_2DMax_ROI	5	A6	-0.3934
OK6-Cas9>gRNA-GFP nSyb-GFP	OK6-Cas9	06-A2 M6_2DMax_ROI	6	A2	0.1106
OK6-Cas9>gRNA-GFP nSyb-GFP	OK6-Cas9	06-A2B M6_2DMax_ROI	6	A2	-0.9425
OK6-Cas9>gRNA-GFP nSyb-GFP	OK6-Cas9	06-A3 M6_2DMax_ROI	6	A3	-0.6313
OK6-Cas9>gRNA-GFP nSyb-GFP	OK6-Cas9	06-A3B M6_2DMax_ROI	6	A3	-0.8667
OK6-Cas9>gRNA-GFP nSyb-GFP	OK6-Cas9	06-A4 M6_2DMax_ROI	6	A4	1.4437
OK6-Cas9>gRNA-GFP nSyb-GFP	OK6-Cas9	06-A4B M6_2DMax_ROI	6	A4	4.5435
OK6-Cas9>gRNA-GFP nSyb-GFP	OK6-Cas9	06-A5 M6_2DMax_ROI	6	A5	-1.0694
OK6-Cas9>gRNA-GFP nSyb-GFP	OK6-Cas9	06-A5B M6_2DMax_ROI	6	A5	0.4863
OK6-Cas9>gRNA-GFP nSyb-GFP	OK6-Cas9	06-A6 M6_2DMax_ROI	6	A6	2.3864
OK6-Cas9>gRNA-GFP nSyb-GFP	OK6-Cas9	06-A6B M6_2DMax_ROI	6	A6	-0.2441
OK371-Cas9>gRNA-GFP nSyb-GFP	OK371-Cas9	01-A2 M6_2DMax_ROI	1	A2	0.2541
OK371-Cas9>gRNA-GFP nSyb-GFP	OK371-Cas9	01-A2B M6_2DMax_ROI	1	A2	0.0644
OK371-Cas9>gRNA-GFP nSyb-GFP	OK371-Cas9	01-A3 M6_2DMax_ROI	1	A3	0.205
OK371-Cas9>gRNA-GFP nSyb-GFP	OK371-Cas9	01-A3B M6_2DMax_ROI	1	A3	1.0011
OK371-Cas9>gRNA-GFP nSyb-GFP	OK371-Cas9	01-A4 M6_2DMax_ROI	1	A4	1.3393
OK371-Cas9>gRNA-GFP nSyb-GFP	OK371-Cas9	01-A4B M6_2DMax_ROI	1	A4	-1.0086
OK371-Cas9>gRNA-GFP nSyb-GFP	OK371-Cas9	01-A5 M6_2DMax_ROI	1	A5	2.5974
OK371-Cas9>gRNA-GFP nSyb-GFP	OK371-Cas9	01-A5B M6_2DMax_ROI	1	A5	2.4052
OK371-Cas9>gRNA-GFP nSyb-GFP	OK371-Cas9	01-A6 M6_2DMax_ROI	1	A6	8.4339
OK371-Cas9>gRNA-GFP nSyb-GFP	OK371-Cas9	01-A6B M6_2DMax_ROI	1	A6	-0.7223
OK371-Cas9>gRNA-GFP nSyb-GFP	OK371-Cas9	02-A2 M6_2DMax_ROI	2	A2	0.2279
OK371-Cas9>gRNA-GFP nSyb-GFP	OK371-Cas9	02-A2B M6_2DMax_ROI	2	A2	-1.9359
OK371-Cas9>gRNA-GFP nSyb-GFP	OK371-Cas9	02-A3 M6_2DMax_ROI	2	A3	1.5473
OK371-Cas9>gRNA-GFP nSyb-GFP	OK371-Cas9	02-A3B M6_2DMax_ROI	2	A3	5.4326
OK371-Cas9>gRNA-GFP nSyb-GFP	OK371-Cas9	02-A4 M6_2DMax_ROI	2	A4	3.2843
OK371-Cas9>gRNA-GFP nSyb-GFP	OK371-Cas9	02-A5B M6_2DMax_ROI	2	A5	0.3676
OK371-Cas9>gRNA-GFP nSyb-GFP	OK371-Cas9	02-A6B M6_2DMax_ROI	2	A6	1.9274
OK371-Cas9>gRNA-GFP nSyb-GFP	OK371-Cas9	03-A2 M6_2DMax_ROI	3	A2	-0.8711
OK371-Cas9>gRNA-GFP nSyb-GFP	OK371-Cas9	03-A2B M6_2DMax_ROI	3	A2	0.055
OK371-Cas9>gRNA-GFP nSyb-GFP	OK371-Cas9	03-A3 M6_2DMax_ROI	3	A3	-0.8127
OK371-Cas9>gRNA-GFP nSyb-GFP	OK371-Cas9	03-A3B M6_2DMax_ROI	3	A3	1.8296
OK371-Cas9>gRNA-GFP nSyb-GFP	OK371-Cas9	03-A4 M6_2DMax_ROI	3	A4	0.8796
OK371-Cas9>gRNA-GFP nSyb-GFP	OK371-Cas9	03-A4B M6_2DMax_ROI	3	A4	0.4203
OK371-Cas9>gRNA-GFP nSyb-GFP	OK371-Cas9	03-A5 M6_2DMax_ROI	3	A5	-1.6673
OK371-Cas9>gRNA-GFP nSyb-GFP	OK371-Cas9	03-A5B M6_2DMax_ROI	3	A5	0.9392
OK371-Cas9>gRNA-GFP nSyb-GFP	OK371-Cas9	03-A6 M6_2DMax_ROI	3	A6	2.3312
OK371-Cas9>gRNA-GFP nSyb-GFP	OK371-Cas9	03-A6B M6_2DMax_ROI	3	A6	1.149
OK371-Cas9>gRNA-GFP nSyb-GFP	OK371-Cas9	04-A2 M6_2DMax_ROI	4	A2	1.7669
OK371-Cas9>gRNA-GFP nSyb-GFP	OK371-Cas9	04-A2B M6_2DMax_ROI	4	A2	0.5587
OK371-Cas9>gRNA-GFP nSyb-GFP	OK371-Cas9	04-A3 M6_2DMax_ROI	4	A3	-2.2161
OK371-Cas9>gRNA-GFP nSyb-GFP	OK371-Cas9	04-A3B M6_2DMax_ROI	4	A3	3.8731
OK371-Cas9>gRNA-GFP nSyb-GFP	OK371-Cas9	04-A4 M6_2DMax_ROI	4	A4	-0.0123
OK371-Cas9>gRNA-GFP nSyb-GFP	OK371-Cas9	04-A4B M6_2DMax_ROI	4	A4	2.2338
OK371-Cas9>gRNA-GFP nSyb-GFP	OK371-Cas9	04-A5 M6_2DMax_ROI	4	A5	0.06
OK371-Cas9>gRNA-GFP nSyb-GFP	OK371-Cas9	04-A5B M6_2DMax_ROI	4	A5	3.1976
OK371-Cas9>gRNA-GFP nSyb-GFP	OK371-Cas9	04-A6 M6_2DMax_ROI	4	A6	3.1258
OK371-Cas9>gRNA-GFP nSyb-GFP	OK371-Cas9	04-A6B M6_2DMax_ROI	4	A6	0.9999
OK319-Cas9>gRNA-GFP nSyb-GFP	OK319-Cas9	01-A2 M6_2DMax_ROI	1	A2	14.3317
OK319-Cas9>gRNA-GFP nSyb-GFP	OK319-Cas9	01-A2B M6_2DMax_ROI	1	A2	11.8531
OK319-Cas9>gRNA-GFP nSyb-GFP	OK319-Cas9	01-A3 M6_2DMax_ROI	1	A3	-2.8727
OK319-Cas9>gRNA-GFP nSyb-GFP	OK319-Cas9	01-A3B M6_2DMax_ROI	1	A3	2.181
OK319-Cas9>gRNA-GFP nSyb-GFP	OK319-Cas9	01-A4 M6_2DMax_ROI	1	A4	1.395
OK319-Cas9>gRNA-GFP nSyb-GFP	OK319-Cas9	01-A4B M6_2DMax_ROI	1	A4	5.9216
OK319-Cas9>gRNA-GFP nSyb-GFP	OK319-Cas9	01-A5 M6_2DMax_ROI	1	A5	1.6465
OK319-Cas9>gRNA-GFP nSyb-GFP	OK319-Cas9	01-A5B M6_2DMax_ROI	1	A5	3.7895
OK319-Cas9>gRNA-GFP nSyb-GFP	OK319-Cas9	01-A6 M6_2DMax_ROI	1	A6	14.933
OK319-Cas9>gRNA-GFP nSyb-GFP	OK319-Cas9	01-A6B M6_2DMax_ROI	1	A6	-0.7916
OK319-Cas9>gRNA-GFP nSyb-GFP	OK319-Cas9	02-A2 M6_2DMax_ROI	2	A2	-4.9899
OK319-Cas9>gRNA-GFP nSyb-GFP	OK319-Cas9	02-A2B M6_2DMax_ROI	2	A2	-3.8754
OK319-Cas9>gRNA-GFP nSyb-GFP	OK319-Cas9	02-A3 M6_2DMax_ROI	2	A3	-3.8166
OK319-Cas9>gRNA-GFP nSyb-GFP	OK319-Cas9	02-A3B M6_2DMax_ROI	2	A3	11.7202
OK319-Cas9>gRNA-GFP nSyb-GFP	OK319-Cas9	02-A4 M6_2DMax_ROI	2	A4	-1.3883
OK319-Cas9>gRNA-GFP nSyb-GFP	OK319-Cas9	02-A4B M6_2DMax_ROI	2	A4	1.4852
OK319-Cas9>gRNA-GFP nSyb-GFP	OK319-Cas9	02-A5B M6_2DMax_ROI	2	A5	-0.7225
OK319-Cas9>gRNA-GFP nSyb-GFP	OK319-Cas9	02-A6 M6_2DMax_ROI	2	A6	-2.9953
OK319-Cas9>gRNA-GFP nSyb-GFP	OK319-Cas9	02-A6B M6_2DMax_ROI	2	A6	-1.1214
OK319-Cas9>gRNA-GFP nSyb-GFP	OK319-Cas9	03-A2 M6_2DMax_ROI	3	A2	8.708
OK319-Cas9>gRNA-GFP nSyb-GFP	OK319-Cas9	03-A2B M6_2DMax_ROI	3	A2	-3.9596
OK319-Cas9>gRNA-GFP nSyb-GFP	OK319-Cas9	03-A3 M6_2DMax_ROI	3	A3	6.7653
OK319-Cas9>gRNA-GFP nSyb-GFP	OK319-Cas9	03-A3B M6_2DMax_ROI	3	A3	0.682
OK319-Cas9>gRNA-GFP nSyb-GFP	OK319-Cas9	03-A4 M6_2DMax_ROI	3	A4	-0.3306
OK319-Cas9>gRNA-GFP nSyb-GFP	OK319-Cas9	03-A4B M6_2DMax_ROI	3	A4	-0.1536
OK319-Cas9>gRNA-GFP nSyb-GFP	OK319-Cas9	03-A5 M6_2DMax_ROI	3	A5	0.9228
OK319-Cas9>gRNA-GFP nSyb-GFP	OK319-Cas9	03-A5B M6_2DMax_ROI	3	A5	3.1419
OK319-Cas9>gRNA-GFP nSyb-GFP	OK319-Cas9	03-A6 M6_2DMax_ROI	3	A6	2.976
OK319-Cas9>gRNA-GFP nSyb-GFP	OK319-Cas9	03-A6B M6_2DMax_ROI	3	A6	1.403
OK319-Cas9>gRNA-GFP nSyb-GFP	OK319-Cas9	04-A2 M6_2DMax_ROI	4	A2	14.2896
OK319-Cas9>gRNA-GFP nSyb-GFP	OK319-Cas9	04-A2B M6_2DMax_ROI	4	A2	-6.4388
OK319-Cas9>gRNA-GFP nSyb-GFP	OK319-Cas9	04-A3 M6_2DMax_ROI	4	A3	0.7572
OK319-Cas9>gRNA-GFP nSyb-GFP	OK319-Cas9	04-A3B M6_2DMax_ROI	4	A3	3.7696
OK319-Cas9>gRNA-GFP nSyb-GFP	OK319-Cas9	04-A4 M6_2DMax_ROI	4	A4	7.5994
OK319-Cas9>gRNA-GFP nSyb-GFP	OK319-Cas9	04-A4B M6_2DMax_ROI	4	A4	-0.7814
OK319-Cas9>gRNA-GFP nSyb-GFP	OK319-Cas9	04-A5 M6_2DMax_ROI	4	A5	0.3226
OK319-Cas9>gRNA-GFP nSyb-GFP	OK319-Cas9	04-A5B M6_2DMax_ROI	4	A5	2.6949
OK319-Cas9>gRNA-GFP nSyb-GFP	OK319-Cas9	04-A6 M6_2DMax_ROI	4	A6	6.1568
OK319-Cas9>gRNA-GFP nSyb-GFP	OK319-Cas9	04-A6B M6_2DMax_ROI	4	A6	-2.7785
OK319-Cas9>gRNA-GFP nSyb-GFP	OK319-Cas9	05-A2 M6_2DMax_ROI	5	A2	-2.2938
OK319-Cas9>gRNA-GFP nSyb-GFP	OK319-Cas9	05-A2B M6_2DMax_ROI	5	A2	1.1841
OK319-Cas9>gRNA-GFP nSyb-GFP	OK319-Cas9	05-A3 M6_2DMax_ROI	5	A3	-0.3157
OK319-Cas9>gRNA-GFP nSyb-GFP	OK319-Cas9	05-A3B M6_2DMax_ROI	5	A3	1.2552
OK319-Cas9>gRNA-GFP nSyb-GFP	OK319-Cas9	05-A4 M6_2DMax_ROI	5	A4	3.1621
OK319-Cas9>gRNA-GFP nSyb-GFP	OK319-Cas9	05-A4B M6_2DMax_ROI	5	A4	-2.9179
OK319-Cas9>gRNA-GFP nSyb-GFP	OK319-Cas9	05-A5 M6_2DMax_ROI	5	A5	3.9685
OK319-Cas9>gRNA-GFP nSyb-GFP	OK319-Cas9	05-A5B M6_2DMax_ROI	5	A5	7.7898
OK319-Cas9>gRNA-GFP nSyb-GFP	OK319-Cas9	05-A6 M6_2DMax_ROI	5	A6	2.2737
OK319-Cas9>gRNA-GFP nSyb-GFP	OK319-Cas9	05-A6B M6_2DMax_ROI	5	A6	14.0094
OK319-Cas9>gRNA-GFP nSyb-GFP	OK319-Cas9	06-A2 M6_2DMax_ROI	6	A2	9.542
OK319-Cas9>gRNA-GFP nSyb-GFP	OK319-Cas9	06-A2B M6_2DMax_ROI	6	A2	7.0681
OK319-Cas9>gRNA-GFP nSyb-GFP	OK319-Cas9	06-A3 M6_2DMax_ROI	6	A3	-0.8984
OK319-Cas9>gRNA-GFP nSyb-GFP	OK319-Cas9	06-A3B M6_2DMax_ROI	6	A3	-0.504
OK319-Cas9>gRNA-GFP nSyb-GFP	OK319-Cas9	06-A4 M6_2DMax_ROI	6	A4	13.4674
OK319-Cas9>gRNA-GFP nSyb-GFP	OK319-Cas9	06-A4B M6_2DMax_ROI	6	A4	-1.5874
OK319-Cas9>gRNA-GFP nSyb-GFP	OK319-Cas9	06-A5 M6_2DMax_ROI	6	A5	0.7325
OK319-Cas9>gRNA-GFP nSyb-GFP	OK319-Cas9	06-A5B M6_2DMax_ROI	6	A5	-1.5061
OK319-Cas9>gRNA-GFP nSyb-GFP	OK319-Cas9	06-A6 M6_2DMax_ROI	6	A6	6.5803
OK319-Cas9>gRNA-GFP nSyb-GFP	OK319-Cas9	06-A6B M6_2DMax_ROI	6	A6	1.1552

## Sheet: 1C & S1A M6-Is
Genotype	Label	Image Name	larva	segment	adj_mean_Is
nSyb-GFP gRNA-GFP	+	01-A2 M6_2DMax_ROI	1	A2	13.369
nSyb-GFP gRNA-GFP	+	01-A2B M6_2DMax_ROI	1	A2	14.9888
nSyb-GFP gRNA-GFP	+	01-A3 M6_2DMax_ROI	1	A3	12.4435
nSyb-GFP gRNA-GFP	+	01-A3B M6_2DMax_ROI	1	A3	26.742
nSyb-GFP gRNA-GFP	+	01-A4 M6_2DMax_ROI	1	A4	9.3038
nSyb-GFP gRNA-GFP	+	01-A4B M6_2DMax_ROI	1	A4	21.9606
nSyb-GFP gRNA-GFP	+	01-A5 M6_2DMax_ROI	1	A5	17.6248
nSyb-GFP gRNA-GFP	+	01-A6B M6_2DMax_ROI	1	A6	11.4683
nSyb-GFP gRNA-GFP	+	02-A2 M6_2DMax_ROI	2	A2	15.8931
nSyb-GFP gRNA-GFP	+	02-A2B M6_2DMax_ROI	2	A2	15.4578
nSyb-GFP gRNA-GFP	+	02-A3 M6_2DMax_ROI	2	A3	7.2669
nSyb-GFP gRNA-GFP	+	02-A3B M6_2DMax_ROI	2	A3	11.1033
nSyb-GFP gRNA-GFP	+	02-A4 M6_2DMax_ROI	2	A4	14.9402
nSyb-GFP gRNA-GFP	+	02-A4B M6_2DMax_ROI	2	A4	12.7319
nSyb-GFP gRNA-GFP	+	02-A6 M6_2DMax_ROI	2	A6	27.1875
nSyb-GFP gRNA-GFP	+	02-A6B M6_2DMax_ROI	2	A6	31.213
nSyb-GFP gRNA-GFP	+	03-A2 M6_2DMax_ROI	3	A2	13.0427
nSyb-GFP gRNA-GFP	+	03-A2B M6_2DMax_ROI	3	A2	3.8979
nSyb-GFP gRNA-GFP	+	03-A3 M6_2DMax_ROI	3	A3	11.6889
nSyb-GFP gRNA-GFP	+	03-A3B M6_2DMax_ROI	3	A3	8.035
nSyb-GFP gRNA-GFP	+	03-A4 M6_2DMax_ROI	3	A4	2.3024
nSyb-GFP gRNA-GFP	+	03-A4B M6_2DMax_ROI	3	A4	22.225
nSyb-GFP gRNA-GFP	+	03-A5 M6_2DMax_ROI	3	A5	1.6749
nSyb-GFP gRNA-GFP	+	03-A5B M6_2DMax_ROI	3	A5	11.891
nSyb-GFP gRNA-GFP	+	03-A6 M6_2DMax_ROI	3	A6	13.4714
nSyb-GFP gRNA-GFP	+	04-A2B M6_2DMax_ROI	4	A2	6.0942
nSyb-GFP gRNA-GFP	+	04-A3 M6_2DMax_ROI	4	A3	8.4845
nSyb-GFP gRNA-GFP	+	04-A3B M6_2DMax_ROI	4	A3	15.0083
nSyb-GFP gRNA-GFP	+	04-A4 M6_2DMax_ROI	4	A4	10.2466
nSyb-GFP gRNA-GFP	+	04-A4B M6_2DMax_ROI	4	A4	21.3466
nSyb-GFP gRNA-GFP	+	04-A5 M6_2DMax_ROI	4	A5	9.2594
nSyb-GFP gRNA-GFP	+	04-A5B M6_2DMax_ROI	4	A5	12.6395
nSyb-GFP gRNA-GFP	+	05-A2 M6_2DMax_ROI	5	A2	5.2972
nSyb-GFP gRNA-GFP	+	05-A2B M6_2DMax_ROI	5	A2	12.3093
nSyb-GFP gRNA-GFP	+	05-A3 M6_2DMax_ROI	5	A3	1.5549
nSyb-GFP gRNA-GFP	+	05-A3B M6_2DMax_ROI	5	A3	14.548
nSyb-GFP gRNA-GFP	+	05-A4 M6_2DMax_ROI	5	A4	19.1273
nSyb-GFP gRNA-GFP	+	05-A4B M6_2DMax_ROI	5	A4	19.4004
nSyb-GFP gRNA-GFP	+	05-A5 M6_2DMax_ROI	5	A5	10.0175
nSyb-GFP gRNA-GFP	+	05-A6B M6_2DMax_ROI	5	A6	15.7882
nSyb-GFP gRNA-GFP	+	06-A3B M6_2DMax_ROI	6	A3	17.9609
nSyb-GFP gRNA-GFP	+	06-A4 M6_2DMax_ROI	6	A4	15.5556
nSyb-GFP gRNA-GFP	+	06-A4B M6_2DMax_ROI	6	A4	39.4268
wor-Cas9>gRNA-GFP nSyb-GFP	wor-Cas9	01-A2 M6_2DMax_ROI	1	A2	5.4205
wor-Cas9>gRNA-GFP nSyb-GFP	wor-Cas9	01-A2B M6_2DMax_ROI	1	A2	7.7001
wor-Cas9>gRNA-GFP nSyb-GFP	wor-Cas9	01-A3 M6_2DMax_ROI	1	A3	2.6859
wor-Cas9>gRNA-GFP nSyb-GFP	wor-Cas9	01-A3B M6_2DMax_ROI	1	A3	4.0025
wor-Cas9>gRNA-GFP nSyb-GFP	wor-Cas9	01-A4 M6_2DMax_ROI	1	A4	4.8216
wor-Cas9>gRNA-GFP nSyb-GFP	wor-Cas9	01-A4B M6_2DMax_ROI	1	A4	5.3142
wor-Cas9>gRNA-GFP nSyb-GFP	wor-Cas9	01-A5 M6_2DMax_ROI	1	A5	4.2149
wor-Cas9>gRNA-GFP nSyb-GFP	wor-Cas9	01-A5B M6_2DMax_ROI	1	A5	2.6063
wor-Cas9>gRNA-GFP nSyb-GFP	wor-Cas9	01-A6 M6_2DMax_ROI	1	A6	2.5121
wor-Cas9>gRNA-GFP nSyb-GFP	wor-Cas9	02-A2B M6_2DMax_ROI	2	A2	-0.5954
wor-Cas9>gRNA-GFP nSyb-GFP	wor-Cas9	02-A3 M6_2DMax_ROI	2	A3	3.155
wor-Cas9>gRNA-GFP nSyb-GFP	wor-Cas9	02-A3B M6_2DMax_ROI	2	A3	7.4152
wor-Cas9>gRNA-GFP nSyb-GFP	wor-Cas9	02-A4 M6_2DMax_ROI	2	A4	1.0841
wor-Cas9>gRNA-GFP nSyb-GFP	wor-Cas9	02-A4B M6_2DMax_ROI	2	A4	-0.0717
wor-Cas9>gRNA-GFP nSyb-GFP	wor-Cas9	02-A5 M6_2DMax_ROI	2	A5	11.177
wor-Cas9>gRNA-GFP nSyb-GFP	wor-Cas9	02-A5B M6_2DMax_ROI	2	A5	19.1675
wor-Cas9>gRNA-GFP nSyb-GFP	wor-Cas9	02-A6 M6_2DMax_ROI	2	A6	-0.2585
wor-Cas9>gRNA-GFP nSyb-GFP	wor-Cas9	02-A6B M6_2DMax_ROI	2	A6	-0.3126
wor-Cas9>gRNA-GFP nSyb-GFP	wor-Cas9	03-A2 M6_2DMax_ROI	3	A2	3.4097
wor-Cas9>gRNA-GFP nSyb-GFP	wor-Cas9	03-A2B M6_2DMax_ROI	3	A2	17.7317
wor-Cas9>gRNA-GFP nSyb-GFP	wor-Cas9	03-A3 M6_2DMax_ROI	3	A3	1.183
wor-Cas9>gRNA-GFP nSyb-GFP	wor-Cas9	03-A3B M6_2DMax_ROI	3	A3	6.5237
wor-Cas9>gRNA-GFP nSyb-GFP	wor-Cas9	03-A4 M6_2DMax_ROI	3	A4	2.6916
wor-Cas9>gRNA-GFP nSyb-GFP	wor-Cas9	03-A4B M6_2DMax_ROI	3	A4	8.6695
wor-Cas9>gRNA-GFP nSyb-GFP	wor-Cas9	03-A5 M6_2DMax_ROI	3	A5	12.5686
wor-Cas9>gRNA-GFP nSyb-GFP	wor-Cas9	03-A5B M6_2DMax_ROI	3	A5	2.6659
wor-Cas9>gRNA-GFP nSyb-GFP	wor-Cas9	03-A6 M6_2DMax_ROI	3	A6	0.3952
wor-Cas9>gRNA-GFP nSyb-GFP	wor-Cas9	03-A6B M6_2DMax_ROI	3	A6	3.6421
wor-Cas9>gRNA-GFP nSyb-GFP	wor-Cas9	04-A2 M6_2DMax_ROI	4	A2	-4.3159
wor-Cas9>gRNA-GFP nSyb-GFP	wor-Cas9	04-A2B M6_2DMax_ROI	4	A2	4.1705
wor-Cas9>gRNA-GFP nSyb-GFP	wor-Cas9	04-A3 M6_2DMax_ROI	4	A3	2.1405
wor-Cas9>gRNA-GFP nSyb-GFP	wor-Cas9	04-A3B M6_2DMax_ROI	4	A3	-1.0686
wor-Cas9>gRNA-GFP nSyb-GFP	wor-Cas9	04-A4 M6_2DMax_ROI	4	A4	3.8637
wor-Cas9>gRNA-GFP nSyb-GFP	wor-Cas9	04-A4B M6_2DMax_ROI	4	A4	0.7416
wor-Cas9>gRNA-GFP nSyb-GFP	wor-Cas9	04-A5 M6_2DMax_ROI	4	A5	5.9327
wor-Cas9>gRNA-GFP nSyb-GFP	wor-Cas9	04-A5B M6_2DMax_ROI	4	A5	-1.5041
wor-Cas9>gRNA-GFP nSyb-GFP	wor-Cas9	05-A2 M6_2DMax_ROI	5	A2	1.9254
wor-Cas9>gRNA-GFP nSyb-GFP	wor-Cas9	05-A2B M6_2DMax_ROI	5	A2	3.6177
wor-Cas9>gRNA-GFP nSyb-GFP	wor-Cas9	05-A3 M6_2DMax_ROI	5	A3	3.4667
wor-Cas9>gRNA-GFP nSyb-GFP	wor-Cas9	05-A3B M6_2DMax_ROI	5	A3	1.584
wor-Cas9>gRNA-GFP nSyb-GFP	wor-Cas9	05-A4 M6_2DMax_ROI	5	A4	0.4528
wor-Cas9>gRNA-GFP nSyb-GFP	wor-Cas9	05-A5B M6_2DMax_ROI	5	A5	5.6611
wor-Cas9>gRNA-GFP nSyb-GFP	wor-Cas9	05-A6 M6_2DMax_ROI	5	A6	3.9445
wor-Cas9>gRNA-GFP nSyb-GFP	wor-Cas9	05-A6B M6_2DMax_ROI	5	A6	-2.1544
OK6-Cas9>gRNA-GFP nSyb-GFP	OK6-Cas9	01-A2 M6_2DMax_ROI	1	A2	-1.2412
OK6-Cas9>gRNA-GFP nSyb-GFP	OK6-Cas9	01-A2B M6_2DMax_ROI	1	A2	2.6162
OK6-Cas9>gRNA-GFP nSyb-GFP	OK6-Cas9	01-A4 M6_2DMax_ROI	1	A4	-0.4287
OK6-Cas9>gRNA-GFP nSyb-GFP	OK6-Cas9	01-A4B M6_2DMax_ROI	1	A4	#REF!
OK6-Cas9>gRNA-GFP nSyb-GFP	OK6-Cas9	01-A5 M6_2DMax_ROI	1	A5	#REF!
OK6-Cas9>gRNA-GFP nSyb-GFP	OK6-Cas9	01-A6 M6_2DMax_ROI	1	A6	-2.3683
OK6-Cas9>gRNA-GFP nSyb-GFP	OK6-Cas9	02-A2 M6_2DMax_ROI	2	A2	0.6836
OK6-Cas9>gRNA-GFP nSyb-GFP	OK6-Cas9	02-A2B M6_2DMax_ROI	2	A2	5.1116
OK6-Cas9>gRNA-GFP nSyb-GFP	OK6-Cas9	02-A3B M6_2DMax_ROI	2	A3	0.3113
OK6-Cas9>gRNA-GFP nSyb-GFP	OK6-Cas9	02-A4 M6_2DMax_ROI	2	A4	-1.0997
OK6-Cas9>gRNA-GFP nSyb-GFP	OK6-Cas9	02-A4B M6_2DMax_ROI	2	A4	#REF!
OK6-Cas9>gRNA-GFP nSyb-GFP	OK6-Cas9	02-A5 M6_2DMax_ROI	2	A5	#REF!
OK6-Cas9>gRNA-GFP nSyb-GFP	OK6-Cas9	02-A5B M6_2DMax_ROI	2	A5	-2.6503
OK6-Cas9>gRNA-GFP nSyb-GFP	OK6-Cas9	02-A6 M6_2DMax_ROI	2	A6	-1.4891
OK6-Cas9>gRNA-GFP nSyb-GFP	OK6-Cas9	03-A2B M6_2DMax_ROI	3	A2	1.0831
OK6-Cas9>gRNA-GFP nSyb-GFP	OK6-Cas9	03-A3 M6_2DMax_ROI	3	A3	3.32
OK6-Cas9>gRNA-GFP nSyb-GFP	OK6-Cas9	03-A3B M6_2DMax_ROI	3	A3	2.4245
OK6-Cas9>gRNA-GFP nSyb-GFP	OK6-Cas9	03-A4 M6_2DMax_ROI	3	A4	-1.1489
OK6-Cas9>gRNA-GFP nSyb-GFP	OK6-Cas9	03-A4B M6_2DMax_ROI	3	A4	1.1402
OK6-Cas9>gRNA-GFP nSyb-GFP	OK6-Cas9	03-A5 M6_2DMax_ROI	3	A5	#REF!
OK6-Cas9>gRNA-GFP nSyb-GFP	OK6-Cas9	03-A5B M6_2DMax_ROI	3	A5	-0.1026
OK6-Cas9>gRNA-GFP nSyb-GFP	OK6-Cas9	03-A6 M6_2DMax_ROI	3	A6	-2.1433
OK6-Cas9>gRNA-GFP nSyb-GFP	OK6-Cas9	03-A6B M6_2DMax_ROI	3	A6	0.1865
OK6-Cas9>gRNA-GFP nSyb-GFP	OK6-Cas9	04-A2 M6_2DMax_ROI	4	A2	2.3802
OK6-Cas9>gRNA-GFP nSyb-GFP	OK6-Cas9	04-A2B M6_2DMax_ROI	4	A2	-11.4844
OK6-Cas9>gRNA-GFP nSyb-GFP	OK6-Cas9	04-A3 M6_2DMax_ROI	4	A3	-0.5362
OK6-Cas9>gRNA-GFP nSyb-GFP	OK6-Cas9	04-A3B M6_2DMax_ROI	4	A3	0.3254
OK6-Cas9>gRNA-GFP nSyb-GFP	OK6-Cas9	04-A4 M6_2DMax_ROI	4	A4	#REF!
OK6-Cas9>gRNA-GFP nSyb-GFP	OK6-Cas9	04-A4B M6_2DMax_ROI	4	A4	5.5491
OK6-Cas9>gRNA-GFP nSyb-GFP	OK6-Cas9	04-A5 M6_2DMax_ROI	4	A5	-1.0513
OK6-Cas9>gRNA-GFP nSyb-GFP	OK6-Cas9	04-A5B M6_2DMax_ROI	4	A5	2.4886
OK6-Cas9>gRNA-GFP nSyb-GFP	OK6-Cas9	05-A2 M6_2DMax_ROI	5	A2	6.2683
OK6-Cas9>gRNA-GFP nSyb-GFP	OK6-Cas9	05-A2B M6_2DMax_ROI	5	A2	2.8621
OK6-Cas9>gRNA-GFP nSyb-GFP	OK6-Cas9	05-A3 M6_2DMax_ROI	5	A3	0.9802
OK6-Cas9>gRNA-GFP nSyb-GFP	OK6-Cas9	05-A3B M6_2DMax_ROI	5	A3	2.4389
OK6-Cas9>gRNA-GFP nSyb-GFP	OK6-Cas9	05-A4 M6_2DMax_ROI	5	A4	-0.7505
OK6-Cas9>gRNA-GFP nSyb-GFP	OK6-Cas9	05-A4B M6_2DMax_ROI	5	A4	-2.1014
OK6-Cas9>gRNA-GFP nSyb-GFP	OK6-Cas9	05-A5 M6_2DMax_ROI	5	A5	-0.9817
OK6-Cas9>gRNA-GFP nSyb-GFP	OK6-Cas9	05-A5B M6_2DMax_ROI	5	A5	-1.4486
OK6-Cas9>gRNA-GFP nSyb-GFP	OK6-Cas9	05-A6 M6_2DMax_ROI	5	A6	1.2718
OK6-Cas9>gRNA-GFP nSyb-GFP	OK6-Cas9	06-A2 M6_2DMax_ROI	6	A2	2.6733
OK6-Cas9>gRNA-GFP nSyb-GFP	OK6-Cas9	06-A2B M6_2DMax_ROI	6	A2	1.3817
OK6-Cas9>gRNA-GFP nSyb-GFP	OK6-Cas9	06-A3 M6_2DMax_ROI	6	A3	0.1564
OK6-Cas9>gRNA-GFP nSyb-GFP	OK6-Cas9	06-A3B M6_2DMax_ROI	6	A3	1.7517
OK6-Cas9>gRNA-GFP nSyb-GFP	OK6-Cas9	06-A4 M6_2DMax_ROI	6	A4	-0.779
OK6-Cas9>gRNA-GFP nSyb-GFP	OK6-Cas9	06-A4B M6_2DMax_ROI	6	A4	-0.305
OK6-Cas9>gRNA-GFP nSyb-GFP	OK6-Cas9	06-A5 M6_2DMax_ROI	6	A5	#REF!
OK6-Cas9>gRNA-GFP nSyb-GFP	OK6-Cas9	06-A5B M6_2DMax_ROI	6	A5	#REF!
OK6-Cas9>gRNA-GFP nSyb-GFP	OK6-Cas9	06-A6 M6_2DMax_ROI	6	A6	9.2362
OK371-Cas9>gRNA-GFP nSyb-GFP	OK371-Cas9	01-A2 M6_2DMax_ROI	1	A2	3.9426
OK371-Cas9>gRNA-GFP nSyb-GFP	OK371-Cas9	01-A2B M6_2DMax_ROI	1	A2	-0.1713
OK371-Cas9>gRNA-GFP nSyb-GFP	OK371-Cas9	01-A3 M6_2DMax_ROI	1	A3	6.4302
OK371-Cas9>gRNA-GFP nSyb-GFP	OK371-Cas9	01-A3B M6_2DMax_ROI	1	A3	-0.1168
OK371-Cas9>gRNA-GFP nSyb-GFP	OK371-Cas9	01-A4 M6_2DMax_ROI	1	A4	3.2265
OK371-Cas9>gRNA-GFP nSyb-GFP	OK371-Cas9	01-A4B M6_2DMax_ROI	1	A4	-0.5932
OK371-Cas9>gRNA-GFP nSyb-GFP	OK371-Cas9	01-A5 M6_2DMax_ROI	1	A5	1.5664
OK371-Cas9>gRNA-GFP nSyb-GFP	OK371-Cas9	01-A5B M6_2DMax_ROI	1	A5	3.0143
OK371-Cas9>gRNA-GFP nSyb-GFP	OK371-Cas9	01-A6 M6_2DMax_ROI	1	A6	2.685
OK371-Cas9>gRNA-GFP nSyb-GFP	OK371-Cas9	01-A6B M6_2DMax_ROI	1	A6	2.3219
OK371-Cas9>gRNA-GFP nSyb-GFP	OK371-Cas9	02-A2 M6_2DMax_ROI	2	A2	4.9147
OK371-Cas9>gRNA-GFP nSyb-GFP	OK371-Cas9	02-A2B M6_2DMax_ROI	2	A2	-0.6367
OK371-Cas9>gRNA-GFP nSyb-GFP	OK371-Cas9	02-A3 M6_2DMax_ROI	2	A3	4.6478
OK371-Cas9>gRNA-GFP nSyb-GFP	OK371-Cas9	02-A3B M6_2DMax_ROI	2	A3	2.5799
OK371-Cas9>gRNA-GFP nSyb-GFP	OK371-Cas9	02-A4 M6_2DMax_ROI	2	A4	3.1262
OK371-Cas9>gRNA-GFP nSyb-GFP	OK371-Cas9	02-A5B M6_2DMax_ROI	2	A5	8.1115
OK371-Cas9>gRNA-GFP nSyb-GFP	OK371-Cas9	02-A6B M6_2DMax_ROI	2	A6	6.7062
OK371-Cas9>gRNA-GFP nSyb-GFP	OK371-Cas9	03-A2 M6_2DMax_ROI	3	A2	2.6216
OK371-Cas9>gRNA-GFP nSyb-GFP	OK371-Cas9	03-A2B M6_2DMax_ROI	3	A2	-2.1283
OK371-Cas9>gRNA-GFP nSyb-GFP	OK371-Cas9	03-A3 M6_2DMax_ROI	3	A3	6.5824
OK371-Cas9>gRNA-GFP nSyb-GFP	OK371-Cas9	03-A3B M6_2DMax_ROI	3	A3	-0.398
OK371-Cas9>gRNA-GFP nSyb-GFP	OK371-Cas9	03-A4 M6_2DMax_ROI	3	A4	6.8713
OK371-Cas9>gRNA-GFP nSyb-GFP	OK371-Cas9	03-A4B M6_2DMax_ROI	3	A4	-2.0615
OK371-Cas9>gRNA-GFP nSyb-GFP	OK371-Cas9	03-A5 M6_2DMax_ROI	3	A5	-0.4889
OK371-Cas9>gRNA-GFP nSyb-GFP	OK371-Cas9	03-A5B M6_2DMax_ROI	3	A5	-0.2675
OK371-Cas9>gRNA-GFP nSyb-GFP	OK371-Cas9	03-A6 M6_2DMax_ROI	3	A6	2.7533
OK371-Cas9>gRNA-GFP nSyb-GFP	OK371-Cas9	03-A6B M6_2DMax_ROI	3	A6	3.0056
OK371-Cas9>gRNA-GFP nSyb-GFP	OK371-Cas9	04-A2 M6_2DMax_ROI	4	A2	5.8136
OK371-Cas9>gRNA-GFP nSyb-GFP	OK371-Cas9	04-A2B M6_2DMax_ROI	4	A2	6.8497
OK371-Cas9>gRNA-GFP nSyb-GFP	OK371-Cas9	04-A3 M6_2DMax_ROI	4	A3	5.248
OK371-Cas9>gRNA-GFP nSyb-GFP	OK371-Cas9	04-A3B M6_2DMax_ROI	4	A3	4.621
OK371-Cas9>gRNA-GFP nSyb-GFP	OK371-Cas9	04-A4 M6_2DMax_ROI	4	A4	4.1381
OK371-Cas9>gRNA-GFP nSyb-GFP	OK371-Cas9	04-A4B M6_2DMax_ROI	4	A4	0.5422
OK371-Cas9>gRNA-GFP nSyb-GFP	OK371-Cas9	04-A6 M6_2DMax_ROI	4	A6	1.9079
OK371-Cas9>gRNA-GFP nSyb-GFP	OK371-Cas9	04-A6B M6_2DMax_ROI	4	A6	-2.1202
OK319-Cas9>gRNA-GFP nSyb-GFP	OK319-Cas9	01-A2 M6_2DMax_ROI	1	A2	4.5075
OK319-Cas9>gRNA-GFP nSyb-GFP	OK319-Cas9	01-A2B M6_2DMax_ROI	1	A2	5.8377
OK319-Cas9>gRNA-GFP nSyb-GFP	OK319-Cas9	01-A3 M6_2DMax_ROI	1	A3	#REF!
OK319-Cas9>gRNA-GFP nSyb-GFP	OK319-Cas9	01-A3B M6_2DMax_ROI	1	A3	#REF!
OK319-Cas9>gRNA-GFP nSyb-GFP	OK319-Cas9	01-A4 M6_2DMax_ROI	1	A4	#REF!
OK319-Cas9>gRNA-GFP nSyb-GFP	OK319-Cas9	01-A4B M6_2DMax_ROI	1	A4	#REF!
OK319-Cas9>gRNA-GFP nSyb-GFP	OK319-Cas9	01-A5 M6_2DMax_ROI	1	A5	#REF!
OK319-Cas9>gRNA-GFP nSyb-GFP	OK319-Cas9	01-A5B M6_2DMax_ROI	1	A5	#REF!
OK319-Cas9>gRNA-GFP nSyb-GFP	OK319-Cas9	01-A6 M6_2DMax_ROI	1	A6	#REF!
OK319-Cas9>gRNA-GFP nSyb-GFP	OK319-Cas9	01-A6B M6_2DMax_ROI	1	A6	#REF!
OK319-Cas9>gRNA-GFP nSyb-GFP	OK319-Cas9	02-A2 M6_2DMax_ROI	2	A2	#REF!
OK319-Cas9>gRNA-GFP nSyb-GFP	OK319-Cas9	02-A2B M6_2DMax_ROI	2	A2	#REF!
OK319-Cas9>gRNA-GFP nSyb-GFP	OK319-Cas9	02-A3 M6_2DMax_ROI	2	A3	#REF!
OK319-Cas9>gRNA-GFP nSyb-GFP	OK319-Cas9	02-A3B M6_2DMax_ROI	2	A3	#REF!
OK319-Cas9>gRNA-GFP nSyb-GFP	OK319-Cas9	02-A4 M6_2DMax_ROI	2	A4	#REF!
OK319-Cas9>gRNA-GFP nSyb-GFP	OK319-Cas9	02-A4B M6_2DMax_ROI	2	A4	#REF!
OK319-Cas9>gRNA-GFP nSyb-GFP	OK319-Cas9	02-A5B M6_2DMax_ROI	2	A5	#REF!
OK319-Cas9>gRNA-GFP nSyb-GFP	OK319-Cas9	03-A2 M6_2DMax_ROI	3	A2	#REF!
OK319-Cas9>gRNA-GFP nSyb-GFP	OK319-Cas9	03-A2B M6_2DMax_ROI	3	A2	#REF!
OK319-Cas9>gRNA-GFP nSyb-GFP	OK319-Cas9	03-A3 M6_2DMax_ROI	3	A3	#REF!
OK319-Cas9>gRNA-GFP nSyb-GFP	OK319-Cas9	03-A3B M6_2DMax_ROI	3	A3	#REF!
OK319-Cas9>gRNA-GFP nSyb-GFP	OK319-Cas9	03-A5 M6_2DMax_ROI	3	A5	-1.7805
OK319-Cas9>gRNA-GFP nSyb-GFP	OK319-Cas9	03-A5B M6_2DMax_ROI	3	A5	1.9795
OK319-Cas9>gRNA-GFP nSyb-GFP	OK319-Cas9	03-A6 M6_2DMax_ROI	3	A6	-1.9805
OK319-Cas9>gRNA-GFP nSyb-GFP	OK319-Cas9	03-A6B M6_2DMax_ROI	3	A6	0.4593
OK319-Cas9>gRNA-GFP nSyb-GFP	OK319-Cas9	04-A2 M6_2DMax_ROI	4	A2	-1.5744
OK319-Cas9>gRNA-GFP nSyb-GFP	OK319-Cas9	04-A2B M6_2DMax_ROI	4	A2	#REF!
OK319-Cas9>gRNA-GFP nSyb-GFP	OK319-Cas9	04-A3 M6_2DMax_ROI	4	A3	-0.464
OK319-Cas9>gRNA-GFP nSyb-GFP	OK319-Cas9	04-A3B M6_2DMax_ROI	4	A3	1.2073
OK319-Cas9>gRNA-GFP nSyb-GFP	OK319-Cas9	04-A4 M6_2DMax_ROI	4	A4	0.0386
OK319-Cas9>gRNA-GFP nSyb-GFP	OK319-Cas9	04-A4B M6_2DMax_ROI	4	A4	-3.2794
OK319-Cas9>gRNA-GFP nSyb-GFP	OK319-Cas9	04-A5 M6_2DMax_ROI	4	A5	-1.6663
OK319-Cas9>gRNA-GFP nSyb-GFP	OK319-Cas9	04-A5B M6_2DMax_ROI	4	A5	-1.5801
OK319-Cas9>gRNA-GFP nSyb-GFP	OK319-Cas9	04-A6 M6_2DMax_ROI	4	A6	-1.2443
OK319-Cas9>gRNA-GFP nSyb-GFP	OK319-Cas9	04-A6B M6_2DMax_ROI	4	A6	-4.0888
OK319-Cas9>gRNA-GFP nSyb-GFP	OK319-Cas9	05-A2 M6_2DMax_ROI	5	A2	-1.1174
OK319-Cas9>gRNA-GFP nSyb-GFP	OK319-Cas9	05-A2B M6_2DMax_ROI	5	A2	#REF!
OK319-Cas9>gRNA-GFP nSyb-GFP	OK319-Cas9	05-A3 M6_2DMax_ROI	5	A3	#REF!
OK319-Cas9>gRNA-GFP nSyb-GFP	OK319-Cas9	05-A3B M6_2DMax_ROI	5	A3	-1.0195
OK319-Cas9>gRNA-GFP nSyb-GFP	OK319-Cas9	05-A6 M6_2DMax_ROI	5	A6	1.1988
OK319-Cas9>gRNA-GFP nSyb-GFP	OK319-Cas9	05-A6B M6_2DMax_ROI	5	A6	1.6611
OK319-Cas9>gRNA-GFP nSyb-GFP	OK319-Cas9	06-A2 M6_2DMax_ROI	6	A2	1.2045
OK319-Cas9>gRNA-GFP nSyb-GFP	OK319-Cas9	06-A2B M6_2DMax_ROI	6	A2	1.446
OK319-Cas9>gRNA-GFP nSyb-GFP	OK319-Cas9	06-A3 M6_2DMax_ROI	6	A3	-0.3479
OK319-Cas9>gRNA-GFP nSyb-GFP	OK319-Cas9	06-A3B M6_2DMax_ROI	6	A3	0.0479
OK319-Cas9>gRNA-GFP nSyb-GFP	OK319-Cas9	06-A4 M6_2DMax_ROI	6	A4	0.1451
OK319-Cas9>gRNA-GFP nSyb-GFP	OK319-Cas9	06-A4B M6_2DMax_ROI	6	A4	-2.432
OK319-Cas9>gRNA-GFP nSyb-GFP	OK319-Cas9	06-A5 M6_2DMax_ROI	6	A5	-0.6786
OK319-Cas9>gRNA-GFP nSyb-GFP	OK319-Cas9	06-A5B M6_2DMax_ROI	6	A5	5.8733

## Sheet: 1E & S1B
Genotype	Label	Image Name	larva	segment	gliaMean
repo-Gal4 UAS-CD8-tdGFP UAS-mCherry.NLS gRNA-GFP	+	L1-A2	1	A2	96.8962
repo-Gal4 UAS-CD8-tdGFP UAS-mCherry.NLS gRNA-GFP	+	L1-A2B_2DMax	1	A2	81.7234
repo-Gal4 UAS-CD8-tdGFP UAS-mCherry.NLS gRNA-GFP	+	L1-A3	1	A3	111.749
repo-Gal4 UAS-CD8-tdGFP UAS-mCherry.NLS gRNA-GFP	+	L1-A3B	1	A3	85.3019
repo-Gal4 UAS-CD8-tdGFP UAS-mCherry.NLS gRNA-GFP	+	L1-A4	1	A4	117.647
repo-Gal4 UAS-CD8-tdGFP UAS-mCherry.NLS gRNA-GFP	+	L1-A5B	1	A5	71.6731
repo-Gal4 UAS-CD8-tdGFP UAS-mCherry.NLS gRNA-GFP	+	L1-A5_2DMax	1	A5	110.619
repo-Gal4 UAS-CD8-tdGFP UAS-mCherry.NLS gRNA-GFP	+	L1-A6	1	A6	100.715
repo-Gal4 UAS-CD8-tdGFP UAS-mCherry.NLS gRNA-GFP	+	L1-A6B_2DMax	1	A6	44.4747
repo-Gal4 UAS-CD8-tdGFP UAS-mCherry.NLS gRNA-GFP	+	L2-A2	2	A2	97.1809
repo-Gal4 UAS-CD8-tdGFP UAS-mCherry.NLS gRNA-GFP	+	L2-A2B	2	A2	72.5788
repo-Gal4 UAS-CD8-tdGFP UAS-mCherry.NLS gRNA-GFP	+	L2-A3	2	A3	82.2583
repo-Gal4 UAS-CD8-tdGFP UAS-mCherry.NLS gRNA-GFP	+	L2-A3B	2	A3	74.8495
repo-Gal4 UAS-CD8-tdGFP UAS-mCherry.NLS gRNA-GFP	+	L2-A4	2	A4	87.4065
repo-Gal4 UAS-CD8-tdGFP UAS-mCherry.NLS gRNA-GFP	+	L2-A4B	2	A4	89.3005
repo-Gal4 UAS-CD8-tdGFP UAS-mCherry.NLS gRNA-GFP	+	L2-A5B	2	A5	70.0623
repo-Gal4 UAS-CD8-tdGFP UAS-mCherry.NLS gRNA-GFP	+	L2-A5_2DMax	2	A5	73.2506
repo-Gal4 UAS-CD8-tdGFP UAS-mCherry.NLS gRNA-GFP	+	L2-A6	2	A6	55.2551
repo-Gal4 UAS-CD8-tdGFP UAS-mCherry.NLS gRNA-GFP	+	L2-A6B	2	A6	61.7492
repo-Gal4 UAS-CD8-tdGFP UAS-mCherry.NLS gRNA-GFP	+	L3-A2	3	A2	65.2366
repo-Gal4 UAS-CD8-tdGFP UAS-mCherry.NLS gRNA-GFP	+	L3-A2B	3	A2	56.0272
repo-Gal4 UAS-CD8-tdGFP UAS-mCherry.NLS gRNA-GFP	+	L3-A3B	3	A3	104.579
repo-Gal4 UAS-CD8-tdGFP UAS-mCherry.NLS gRNA-GFP	+	L3-A3_2DMax	3	A3	75.7631
repo-Gal4 UAS-CD8-tdGFP UAS-mCherry.NLS gRNA-GFP	+	L3-A4	3	A4	78.4298
repo-Gal4 UAS-CD8-tdGFP UAS-mCherry.NLS gRNA-GFP	+	L3-A4B	3	A4	78.7698
repo-Gal4 UAS-CD8-tdGFP UAS-mCherry.NLS gRNA-GFP	+	L3-A5	3	A5	66.5229
repo-Gal4 UAS-CD8-tdGFP UAS-mCherry.NLS gRNA-GFP	+	L3-A5B	3	A5	78.4905
repo-Gal4 UAS-CD8-tdGFP UAS-mCherry.NLS gRNA-GFP	+	L3-A6B	3	A6	61.4885
repo-Gal4 UAS-CD8-tdGFP UAS-mCherry.NLS gRNA-GFP	+	L3-A6_2DMax	3	A6	69.5135
repo-Gal4 UAS-CD8-tdGFP UAS-mCherry.NLS gRNA-GFP	+	L4-A2	4	A2	60.2845
repo-Gal4 UAS-CD8-tdGFP UAS-mCherry.NLS gRNA-GFP	+	L4-A2B	4	A2	82.1739
repo-Gal4 UAS-CD8-tdGFP UAS-mCherry.NLS gRNA-GFP	+	L4-A3	4	A3	90.2455
repo-Gal4 UAS-CD8-tdGFP UAS-mCherry.NLS gRNA-GFP	+	L4-A3B	4	A3	84.2043
repo-Gal4 UAS-CD8-tdGFP UAS-mCherry.NLS gRNA-GFP	+	L4-A4	4	A4	69.4555
repo-Gal4 UAS-CD8-tdGFP UAS-mCherry.NLS gRNA-GFP	+	L4-A4B_2DMax	4	A4	75.5401
repo-Gal4 UAS-CD8-tdGFP UAS-mCherry.NLS gRNA-GFP	+	L4-A5B	4	A5	94.4401
repo-Gal4 UAS-CD8-tdGFP UAS-mCherry.NLS gRNA-GFP	+	L4-A5_2DMax	4	A5	75.7626
repo-Gal4 UAS-CD8-tdGFP UAS-mCherry.NLS gRNA-GFP	+	L4-A6	4	A6	64.6153
repo-Gal4 UAS-CD8-tdGFP UAS-mCherry.NLS gRNA-GFP	+	L4-A6B	4	A6	80.0922
repo-Gal4 UAS-CD8-tdGFP UAS-mCherry.NLS gRNA-GFP	+	L5-A2	5	A2	54.3609
repo-Gal4 UAS-CD8-tdGFP UAS-mCherry.NLS gRNA-GFP	+	L5-A2B	5	A2	33.8508
repo-Gal4 UAS-CD8-tdGFP UAS-mCherry.NLS gRNA-GFP	+	L5-A3	5	A3	68.6871
repo-Gal4 UAS-CD8-tdGFP UAS-mCherry.NLS gRNA-GFP	+	L5-A3B	5	A3	64.8565
repo-Gal4 UAS-CD8-tdGFP UAS-mCherry.NLS gRNA-GFP	+	L5-A4	5	A4	68.048
repo-Gal4 UAS-CD8-tdGFP UAS-mCherry.NLS gRNA-GFP	+	L5-A4B	5	A4	74.5133
repo-Gal4 UAS-CD8-tdGFP UAS-mCherry.NLS gRNA-GFP	+	L5-A5	5	A5	77.8809
repo-Gal4 UAS-CD8-tdGFP UAS-mCherry.NLS gRNA-GFP	+	L5-A5B	5	A5	80.0597
repo-Gal4 UAS-CD8-tdGFP UAS-mCherry.NLS gRNA-GFP	+	L5-A6	5	A6	65.5918
repo-Gal4 UAS-CD8-tdGFP UAS-mCherry.NLS gRNA-GFP	+	L5-A6B	5	A6	66.0164
repo-Gal4 UAS-CD8-tdGFP UAS-mCherry.NLS gRNA-GFP	+	L6-A2	6	A2	19.9868
repo-Gal4 UAS-CD8-tdGFP UAS-mCherry.NLS gRNA-GFP	+	L6-A2B	6	A2	45.692
repo-Gal4 UAS-CD8-tdGFP UAS-mCherry.NLS gRNA-GFP	+	L6-A3	6	A3	29.811
repo-Gal4 UAS-CD8-tdGFP UAS-mCherry.NLS gRNA-GFP	+	L6-A3B_2DMax	6	A3	80.444
repo-Gal4 UAS-CD8-tdGFP UAS-mCherry.NLS gRNA-GFP	+	L6-A4B	6	A4	64.1432
repo-Gal4 UAS-CD8-tdGFP UAS-mCherry.NLS gRNA-GFP	+	L6-A4_2DMax	6	A4	27.5148
repo-Gal4 UAS-CD8-tdGFP UAS-mCherry.NLS gRNA-GFP	+	L6-A5	6	A5	17.2093
repo-Gal4 UAS-CD8-tdGFP UAS-mCherry.NLS gRNA-GFP	+	L6-A5B_2DMax	6	A5	67.8349
repo-Gal4 UAS-CD8-tdGFP UAS-mCherry.NLS gRNA-GFP	+	L6-A6	6	A6	14.2249
repo-Gal4 UAS-CD8-tdGFP UAS-mCherry.NLS gRNA-GFP	+	L6-A6B	6	A6	26.6841
gcm-Cas9 repo-Gal4 UAS-CD8-tdGFP UAS-mCherry.NLS gRNA-GFP	gcm-Cas9	L1-A2B_ROI	1	A2	1.8814
gcm-Cas9 repo-Gal4 UAS-CD8-tdGFP UAS-mCherry.NLS gRNA-GFP	gcm-Cas9	L1-A2_ROI	1	A2	2.9744
gcm-Cas9 repo-Gal4 UAS-CD8-tdGFP UAS-mCherry.NLS gRNA-GFP	gcm-Cas9	L1-A3B_ROI	1	A3	2.4066
gcm-Cas9 repo-Gal4 UAS-CD8-tdGFP UAS-mCherry.NLS gRNA-GFP	gcm-Cas9	L1-A3_ROI	1	A3	1.3329
gcm-Cas9 repo-Gal4 UAS-CD8-tdGFP UAS-mCherry.NLS gRNA-GFP	gcm-Cas9	L1-A4B_ROI	1	A4	0.002898
gcm-Cas9 repo-Gal4 UAS-CD8-tdGFP UAS-mCherry.NLS gRNA-GFP	gcm-Cas9	L1-A4_2DMax_ROI	1	A4	1.5518
gcm-Cas9 repo-Gal4 UAS-CD8-tdGFP UAS-mCherry.NLS gRNA-GFP	gcm-Cas9	L1-A5B_2DMax_ROI	1	A5	0.1946
gcm-Cas9 repo-Gal4 UAS-CD8-tdGFP UAS-mCherry.NLS gRNA-GFP	gcm-Cas9	L1-A5_2DMax_ROI	1	A5	2.2679
gcm-Cas9 repo-Gal4 UAS-CD8-tdGFP UAS-mCherry.NLS gRNA-GFP	gcm-Cas9	L1-A6B_ROI	1	A6	1.006
gcm-Cas9 repo-Gal4 UAS-CD8-tdGFP UAS-mCherry.NLS gRNA-GFP	gcm-Cas9	L1-A6_2DMax_ROI	1	A6	1.0326
gcm-Cas9 repo-Gal4 UAS-CD8-tdGFP UAS-mCherry.NLS gRNA-GFP	gcm-Cas9	L2-A2B_ROI	2	A2	9.1201
gcm-Cas9 repo-Gal4 UAS-CD8-tdGFP UAS-mCherry.NLS gRNA-GFP	gcm-Cas9	L2-A2_ROI	2	A2	2.1568
gcm-Cas9 repo-Gal4 UAS-CD8-tdGFP UAS-mCherry.NLS gRNA-GFP	gcm-Cas9	L2-A3B_ROI	2	A3	10.5916
gcm-Cas9 repo-Gal4 UAS-CD8-tdGFP UAS-mCherry.NLS gRNA-GFP	gcm-Cas9	L2-A3_ROI	2	A3	2.8936
gcm-Cas9 repo-Gal4 UAS-CD8-tdGFP UAS-mCherry.NLS gRNA-GFP	gcm-Cas9	L2-A4B_ROI	2	A4	7.0344
gcm-Cas9 repo-Gal4 UAS-CD8-tdGFP UAS-mCherry.NLS gRNA-GFP	gcm-Cas9	L2-A4_2DMax_ROI	2	A4	2.1821
gcm-Cas9 repo-Gal4 UAS-CD8-tdGFP UAS-mCherry.NLS gRNA-GFP	gcm-Cas9	L2-A5B_ROI	2	A5	10.5792
gcm-Cas9 repo-Gal4 UAS-CD8-tdGFP UAS-mCherry.NLS gRNA-GFP	gcm-Cas9	L2-A5_ROI	2	A5	3.1265
gcm-Cas9 repo-Gal4 UAS-CD8-tdGFP UAS-mCherry.NLS gRNA-GFP	gcm-Cas9	L2-A6B_ROI	2	A6	3.0908
gcm-Cas9 repo-Gal4 UAS-CD8-tdGFP UAS-mCherry.NLS gRNA-GFP	gcm-Cas9	L2-A6_2DMax_ROI	2	A6	2.1978
gcm-Cas9 repo-Gal4 UAS-CD8-tdGFP UAS-mCherry.NLS gRNA-GFP	gcm-Cas9	L3-A2B_ROI	3	A2	3.6669
gcm-Cas9 repo-Gal4 UAS-CD8-tdGFP UAS-mCherry.NLS gRNA-GFP	gcm-Cas9	L3-A2_ROI	3	A2	6.9624
gcm-Cas9 repo-Gal4 UAS-CD8-tdGFP UAS-mCherry.NLS gRNA-GFP	gcm-Cas9	L3-A3B_ROI	3	A3	9.1237
gcm-Cas9 repo-Gal4 UAS-CD8-tdGFP UAS-mCherry.NLS gRNA-GFP	gcm-Cas9	L3-A3_ROI	3	A3	10.4461
gcm-Cas9 repo-Gal4 UAS-CD8-tdGFP UAS-mCherry.NLS gRNA-GFP	gcm-Cas9	L3-A4_2DMax_ROI	3	A4	9.5381
gcm-Cas9 repo-Gal4 UAS-CD8-tdGFP UAS-mCherry.NLS gRNA-GFP	gcm-Cas9	L3-A4_ROI	3	A4	2.4699
gcm-Cas9 repo-Gal4 UAS-CD8-tdGFP UAS-mCherry.NLS gRNA-GFP	gcm-Cas9	L3-A5B_ROI	3	A5	11.5591
gcm-Cas9 repo-Gal4 UAS-CD8-tdGFP UAS-mCherry.NLS gRNA-GFP	gcm-Cas9	L3-A5_ROI	3	A5	10.5984
gcm-Cas9 repo-Gal4 UAS-CD8-tdGFP UAS-mCherry.NLS gRNA-GFP	gcm-Cas9	L3-A6B_ROI	3	A6	7.1962
gcm-Cas9 repo-Gal4 UAS-CD8-tdGFP UAS-mCherry.NLS gRNA-GFP	gcm-Cas9	L3-A6_ROI	3	A6	15.0567
gcm-Cas9 repo-Gal4 UAS-CD8-tdGFP UAS-mCherry.NLS gRNA-GFP	gcm-Cas9	L4-A2B_ROI	4	A2	1.4202
gcm-Cas9 repo-Gal4 UAS-CD8-tdGFP UAS-mCherry.NLS gRNA-GFP	gcm-Cas9	L4-A2_ROI	4	A2	4.7059
gcm-Cas9 repo-Gal4 UAS-CD8-tdGFP UAS-mCherry.NLS gRNA-GFP	gcm-Cas9	L4-A3B_ROI	4	A3	0.0002306
gcm-Cas9 repo-Gal4 UAS-CD8-tdGFP UAS-mCherry.NLS gRNA-GFP	gcm-Cas9	L4-A3_ROI	4	A3	11.4429
gcm-Cas9 repo-Gal4 UAS-CD8-tdGFP UAS-mCherry.NLS gRNA-GFP	gcm-Cas9	L4-A4B_ROI	4	A4	1.1656
gcm-Cas9 repo-Gal4 UAS-CD8-tdGFP UAS-mCherry.NLS gRNA-GFP	gcm-Cas9	L4-A4_ROI	4	A4	3.8801
gcm-Cas9 repo-Gal4 UAS-CD8-tdGFP UAS-mCherry.NLS gRNA-GFP	gcm-Cas9	L4-A5B_ROI	4	A5	1.9164
gcm-Cas9 repo-Gal4 UAS-CD8-tdGFP UAS-mCherry.NLS gRNA-GFP	gcm-Cas9	L4-A5_ROI	4	A5	8.6399
gcm-Cas9 repo-Gal4 UAS-CD8-tdGFP UAS-mCherry.NLS gRNA-GFP	gcm-Cas9	L4-A6B_ROI	4	A6	1.9895
gcm-Cas9 repo-Gal4 UAS-CD8-tdGFP UAS-mCherry.NLS gRNA-GFP	gcm-Cas9	L4-A6_ROI	4	A6	14.0664
gcm-Cas9 repo-Gal4 UAS-CD8-tdGFP UAS-mCherry.NLS gRNA-GFP	gcm-Cas9	L5-A2B_ROI	5	A2	24.3225
gcm-Cas9 repo-Gal4 UAS-CD8-tdGFP UAS-mCherry.NLS gRNA-GFP	gcm-Cas9	L5-A2_ROI	5	A2	24.6362
gcm-Cas9 repo-Gal4 UAS-CD8-tdGFP UAS-mCherry.NLS gRNA-GFP	gcm-Cas9	L5-A3B_ROI	5	A3	0.8617
gcm-Cas9 repo-Gal4 UAS-CD8-tdGFP UAS-mCherry.NLS gRNA-GFP	gcm-Cas9	L5-A3_ROI	5	A3	28.0822
gcm-Cas9 repo-Gal4 UAS-CD8-tdGFP UAS-mCherry.NLS gRNA-GFP	gcm-Cas9	L5-A4B_ROI	5	A4	18.0337
gcm-Cas9 repo-Gal4 UAS-CD8-tdGFP UAS-mCherry.NLS gRNA-GFP	gcm-Cas9	L5-A4_2DMax_ROI	5	A4	35.1597
gcm-Cas9 repo-Gal4 UAS-CD8-tdGFP UAS-mCherry.NLS gRNA-GFP	gcm-Cas9	L5-A5B_ROI	5	A5	63.961
gcm-Cas9 repo-Gal4 UAS-CD8-tdGFP UAS-mCherry.NLS gRNA-GFP	gcm-Cas9	L5-A5_ROI	5	A5	71.5605
gcm-Cas9 repo-Gal4 UAS-CD8-tdGFP UAS-mCherry.NLS gRNA-GFP	gcm-Cas9	L5-A6B_ROI	5	A6	77.0446
gcm-Cas9 repo-Gal4 UAS-CD8-tdGFP UAS-mCherry.NLS gRNA-GFP	gcm-Cas9	L5-A6_ROI	5	A6	30.7433
gcm-Cas9 repo-Gal4 UAS-CD8-tdGFP UAS-mCherry.NLS gRNA-GFP	gcm-Cas9	L6-A2B_ROI	6	A2	36.7023
gcm-Cas9 repo-Gal4 UAS-CD8-tdGFP UAS-mCherry.NLS gRNA-GFP	gcm-Cas9	L6-A2_ROI	6	A2	17.872
gcm-Cas9 repo-Gal4 UAS-CD8-tdGFP UAS-mCherry.NLS gRNA-GFP	gcm-Cas9	L6-A3B_ROI	6	A3	16.4752
gcm-Cas9 repo-Gal4 UAS-CD8-tdGFP UAS-mCherry.NLS gRNA-GFP	gcm-Cas9	L6-A3_ROI	6	A3	26.1309
gcm-Cas9 repo-Gal4 UAS-CD8-tdGFP UAS-mCherry.NLS gRNA-GFP	gcm-Cas9	L6-A4B_ROI	6	A4	69.1762
gcm-Cas9 repo-Gal4 UAS-CD8-tdGFP UAS-mCherry.NLS gRNA-GFP	gcm-Cas9	L6-A4_ROI	6	A4	43.1944
gcm-Cas9 repo-Gal4 UAS-CD8-tdGFP UAS-mCherry.NLS gRNA-GFP	gcm-Cas9	L6-A5B_ROI	6	A5	21.3051
gcm-Cas9 repo-Gal4 UAS-CD8-tdGFP UAS-mCherry.NLS gRNA-GFP	gcm-Cas9	L6-A5_ROI	6	A5	24.7731
gcm-Cas9 repo-Gal4 UAS-CD8-tdGFP UAS-mCherry.NLS gRNA-GFP	gcm-Cas9	L6-A6B_ROI	6	A6	17.062
gcm-Cas9 repo-Gal4 UAS-CD8-tdGFP UAS-mCherry.NLS gRNA-GFP	gcm-Cas9	L6-A6_ROI	6	A6	11.8571
gcm-Cas9 repo-Gal4 UAS-CD8-tdGFP UAS-mCherry.NLS gRNA-GFP	gcm-Cas9	L7-A2B_ROI	7	A2	5.9647
gcm-Cas9 repo-Gal4 UAS-CD8-tdGFP UAS-mCherry.NLS gRNA-GFP	gcm-Cas9	L7-A2_ROI	7	A2	12.235
gcm-Cas9 repo-Gal4 UAS-CD8-tdGFP UAS-mCherry.NLS gRNA-GFP	gcm-Cas9	L7-A3B_ROI	7	A3	2.0166
gcm-Cas9 repo-Gal4 UAS-CD8-tdGFP UAS-mCherry.NLS gRNA-GFP	gcm-Cas9	L7-A3_ROI	7	A3	11.5577
gcm-Cas9 repo-Gal4 UAS-CD8-tdGFP UAS-mCherry.NLS gRNA-GFP	gcm-Cas9	L7-A4B_ROI	7	A4	18.8785
gcm-Cas9 repo-Gal4 UAS-CD8-tdGFP UAS-mCherry.NLS gRNA-GFP	gcm-Cas9	L7-A4_ROI	7	A4	17.9819
gcm-Cas9 repo-Gal4 UAS-CD8-tdGFP UAS-mCherry.NLS gRNA-GFP	gcm-Cas9	L7-A5B_ROI	7	A5	46.3329
gcm-Cas9 repo-Gal4 UAS-CD8-tdGFP UAS-mCherry.NLS gRNA-GFP	gcm-Cas9	L7-A5_ROI	7	A5	30.9038
gcm-Cas9 repo-Gal4 UAS-CD8-tdGFP UAS-mCherry.NLS gRNA-GFP	gcm-Cas9	L7-A6B_ROI	7	A6	13.0219
gcm-Cas9 repo-Gal4 UAS-CD8-tdGFP UAS-mCherry.NLS gRNA-GFP	gcm-Cas9	L7-A6_ROI	7	A6	36.3082
repo-Cas9 repo-Gal4 UAS-CD8-tdGFP UAS-mCherry.NLS gRNA-GFP	repo-Cas9	L1-A2B_ROI	1	A2	1.1175
repo-Cas9 repo-Gal4 UAS-CD8-tdGFP UAS-mCherry.NLS gRNA-GFP	repo-Cas9	L1-A2_ROI	1	A2	1.5994
repo-Cas9 repo-Gal4 UAS-CD8-tdGFP UAS-mCherry.NLS gRNA-GFP	repo-Cas9	L1-A3B_ROI	1	A3	1.415
repo-Cas9 repo-Gal4 UAS-CD8-tdGFP UAS-mCherry.NLS gRNA-GFP	repo-Cas9	L1-A3_ROI	1	A3	2.3415
repo-Cas9 repo-Gal4 UAS-CD8-tdGFP UAS-mCherry.NLS gRNA-GFP	repo-Cas9	L1-A4B_ROI	1	A4	0.973
repo-Cas9 repo-Gal4 UAS-CD8-tdGFP UAS-mCherry.NLS gRNA-GFP	repo-Cas9	L1-A4_2DMax_ROI	1	A4	1.617
repo-Cas9 repo-Gal4 UAS-CD8-tdGFP UAS-mCherry.NLS gRNA-GFP	repo-Cas9	L1-A5B_ROI	1	A5	0.9889
repo-Cas9 repo-Gal4 UAS-CD8-tdGFP UAS-mCherry.NLS gRNA-GFP	repo-Cas9	L1-A5_ROI	1	A5	1.8479
repo-Cas9 repo-Gal4 UAS-CD8-tdGFP UAS-mCherry.NLS gRNA-GFP	repo-Cas9	L1-A6B_ROI	1	A6	0.9441
repo-Cas9 repo-Gal4 UAS-CD8-tdGFP UAS-mCherry.NLS gRNA-GFP	repo-Cas9	L1-A6_ROI	1	A6	1.1265
repo-Cas9 repo-Gal4 UAS-CD8-tdGFP UAS-mCherry.NLS gRNA-GFP	repo-Cas9	L2-A2B_ROI	2	A2	1.3682
repo-Cas9 repo-Gal4 UAS-CD8-tdGFP UAS-mCherry.NLS gRNA-GFP	repo-Cas9	L2-A2_ROI	2	A2	5.8452
repo-Cas9 repo-Gal4 UAS-CD8-tdGFP UAS-mCherry.NLS gRNA-GFP	repo-Cas9	L2-A3B_ROI	2	A3	1.9634
repo-Cas9 repo-Gal4 UAS-CD8-tdGFP UAS-mCherry.NLS gRNA-GFP	repo-Cas9	L2-A3_ROI	2	A3	1.317
repo-Cas9 repo-Gal4 UAS-CD8-tdGFP UAS-mCherry.NLS gRNA-GFP	repo-Cas9	L2-A4B_ROI	2	A4	4.2978
repo-Cas9 repo-Gal4 UAS-CD8-tdGFP UAS-mCherry.NLS gRNA-GFP	repo-Cas9	L2-A4_ROI	2	A4	2.1487
repo-Cas9 repo-Gal4 UAS-CD8-tdGFP UAS-mCherry.NLS gRNA-GFP	repo-Cas9	L2-A5B_ROI	2	A5	2.9019
repo-Cas9 repo-Gal4 UAS-CD8-tdGFP UAS-mCherry.NLS gRNA-GFP	repo-Cas9	L2-A5_ROI	2	A5	1.3388
repo-Cas9 repo-Gal4 UAS-CD8-tdGFP UAS-mCherry.NLS gRNA-GFP	repo-Cas9	L2-A6B_ROI	2	A6	1.0718
repo-Cas9 repo-Gal4 UAS-CD8-tdGFP UAS-mCherry.NLS gRNA-GFP	repo-Cas9	L2-A6_ROI	2	A6	0.9909
repo-Cas9 repo-Gal4 UAS-CD8-tdGFP UAS-mCherry.NLS gRNA-GFP	repo-Cas9	L3-A2B_ROI	3	A2	3.9491
repo-Cas9 repo-Gal4 UAS-CD8-tdGFP UAS-mCherry.NLS gRNA-GFP	repo-Cas9	L3-A2_ROI	3	A2	1.3975
repo-Cas9 repo-Gal4 UAS-CD8-tdGFP UAS-mCherry.NLS gRNA-GFP	repo-Cas9	L3-A3B_ROI	3	A3	1.309
repo-Cas9 repo-Gal4 UAS-CD8-tdGFP UAS-mCherry.NLS gRNA-GFP	repo-Cas9	L3-A3_ROI	3	A3	1.0768
repo-Cas9 repo-Gal4 UAS-CD8-tdGFP UAS-mCherry.NLS gRNA-GFP	repo-Cas9	L3-A4B_ROI	3	A4	1.0612
repo-Cas9 repo-Gal4 UAS-CD8-tdGFP UAS-mCherry.NLS gRNA-GFP	repo-Cas9	L3-A4_ROI	3	A4	1.909
repo-Cas9 repo-Gal4 UAS-CD8-tdGFP UAS-mCherry.NLS gRNA-GFP	repo-Cas9	L3-A5B_ROI	3	A5	1.1861
repo-Cas9 repo-Gal4 UAS-CD8-tdGFP UAS-mCherry.NLS gRNA-GFP	repo-Cas9	L3-A5_ROI	3	A5	6.6813
repo-Cas9 repo-Gal4 UAS-CD8-tdGFP UAS-mCherry.NLS gRNA-GFP	repo-Cas9	L3-A6B_ROI	3	A6	10.0452
repo-Cas9 repo-Gal4 UAS-CD8-tdGFP UAS-mCherry.NLS gRNA-GFP	repo-Cas9	L3-A6_ROI	3	A6	1.8977
repo-Cas9 repo-Gal4 UAS-CD8-tdGFP UAS-mCherry.NLS gRNA-GFP	repo-Cas9	L4-A2B_ROI	4	A2	1.0263
repo-Cas9 repo-Gal4 UAS-CD8-tdGFP UAS-mCherry.NLS gRNA-GFP	repo-Cas9	L4-A2_ROI	4	A2	1.2936
repo-Cas9 repo-Gal4 UAS-CD8-tdGFP UAS-mCherry.NLS gRNA-GFP	repo-Cas9	L4-A3B_ROI	4	A3	1.1535
repo-Cas9 repo-Gal4 UAS-CD8-tdGFP UAS-mCherry.NLS gRNA-GFP	repo-Cas9	L4-A3_ROI	4	A3	2.1902
repo-Cas9 repo-Gal4 UAS-CD8-tdGFP UAS-mCherry.NLS gRNA-GFP	repo-Cas9	L4-A4B_ROI	4	A4	1.3232
repo-Cas9 repo-Gal4 UAS-CD8-tdGFP UAS-mCherry.NLS gRNA-GFP	repo-Cas9	L4-A4_ROI	4	A4	2.3561
repo-Cas9 repo-Gal4 UAS-CD8-tdGFP UAS-mCherry.NLS gRNA-GFP	repo-Cas9	L4-A5B_2DMax_ROI	4	A5	0.9794
repo-Cas9 repo-Gal4 UAS-CD8-tdGFP UAS-mCherry.NLS gRNA-GFP	repo-Cas9	L4-A5_ROI	4	A5	1.4496
repo-Cas9 repo-Gal4 UAS-CD8-tdGFP UAS-mCherry.NLS gRNA-GFP	repo-Cas9	L4-A6B_ROI	4	A6	2.8852
repo-Cas9 repo-Gal4 UAS-CD8-tdGFP UAS-mCherry.NLS gRNA-GFP	repo-Cas9	L4-A6_ROI	4	A6	1.3783
repo-Cas9 repo-Gal4 UAS-CD8-tdGFP UAS-mCherry.NLS gRNA-GFP	repo-Cas9	L5-A2B_ROI	5	A2	1.0072
repo-Cas9 repo-Gal4 UAS-CD8-tdGFP UAS-mCherry.NLS gRNA-GFP	repo-Cas9	L5-A2_ROI	5	A2	1.1703
repo-Cas9 repo-Gal4 UAS-CD8-tdGFP UAS-mCherry.NLS gRNA-GFP	repo-Cas9	L5-A3B_ROI	5	A3	2.9324
repo-Cas9 repo-Gal4 UAS-CD8-tdGFP UAS-mCherry.NLS gRNA-GFP	repo-Cas9	L5-A3_ROI	5	A3	2.3051
repo-Cas9 repo-Gal4 UAS-CD8-tdGFP UAS-mCherry.NLS gRNA-GFP	repo-Cas9	L5-A4B_ROI	5	A4	1.4728
repo-Cas9 repo-Gal4 UAS-CD8-tdGFP UAS-mCherry.NLS gRNA-GFP	repo-Cas9	L5-A4_ROI	5	A4	2.5831
repo-Cas9 repo-Gal4 UAS-CD8-tdGFP UAS-mCherry.NLS gRNA-GFP	repo-Cas9	L5-A5B_ROI	5	A5	0.9272
repo-Cas9 repo-Gal4 UAS-CD8-tdGFP UAS-mCherry.NLS gRNA-GFP	repo-Cas9	L5-A5_ROI	5	A5	1.256
repo-Cas9 repo-Gal4 UAS-CD8-tdGFP UAS-mCherry.NLS gRNA-GFP	repo-Cas9	L5-A6B_ROI	5	A6	1.0402
repo-Cas9 repo-Gal4 UAS-CD8-tdGFP UAS-mCherry.NLS gRNA-GFP	repo-Cas9	L5-A6_ROI	5	A6	1.3076
repo-Cas9 repo-Gal4 UAS-CD8-tdGFP UAS-mCherry.NLS gRNA-GFP	repo-Cas9	L6-A2B_ROI	6	A2	2.2643
repo-Cas9 repo-Gal4 UAS-CD8-tdGFP UAS-mCherry.NLS gRNA-GFP	repo-Cas9	L6-A2_ROI	6	A2	6.5676
repo-Cas9 repo-Gal4 UAS-CD8-tdGFP UAS-mCherry.NLS gRNA-GFP	repo-Cas9	L6-A3B_ROI	6	A3	8.8084
repo-Cas9 repo-Gal4 UAS-CD8-tdGFP UAS-mCherry.NLS gRNA-GFP	repo-Cas9	L6-A3_ROI	6	A3	4.8323
repo-Cas9 repo-Gal4 UAS-CD8-tdGFP UAS-mCherry.NLS gRNA-GFP	repo-Cas9	L6-A4B_ROI	6	A4	1.8268
repo-Cas9 repo-Gal4 UAS-CD8-tdGFP UAS-mCherry.NLS gRNA-GFP	repo-Cas9	L6-A4_ROI	6	A4	2.5257
repo-Cas9 repo-Gal4 UAS-CD8-tdGFP UAS-mCherry.NLS gRNA-GFP	repo-Cas9	L6-A5_2DMax_ROI	6	A5	1.6569
repo-Cas9 repo-Gal4 UAS-CD8-tdGFP UAS-mCherry.NLS gRNA-GFP	repo-Cas9	L6-A6_ROI	6	A6	1.253

## Sheet: 2D
Genotype	Syt1_intensity_adj
w1118	97.145
w1118	90.8941
w1118	84.8529
w1118	118.414
w1118	101.192
w1118	104.028
w1118	92.3403
w1118	106.398
w1118	111.201
w1118	93.5336
wor-Cas9	69.0959
wor-Cas9	58.7244
wor-Cas9	35.4017
wor-Cas9	43.7878
wor-Cas9	41.6759
wor-Cas9	55.7836
wor-Cas9	53.041
wor-Cas9	48.0283
wor-Cas9	38.4756
wor-Cas9	56.4593
OK6-Cas9	59.3734
OK6-Cas9	10.9374
OK6-Cas9	32.2962
OK6-Cas9	21.7616
OK6-Cas9	52.4352
OK6-Cas9	22.5022
OK6-Cas9	16.2297
OK6-Cas9	7.11962
OK6-Cas9	10.1985
OK6-Cas9	22.6736
OK371-Cas9	8.87373
OK371-Cas9	37.7832
OK371-Cas9	7.55398
OK371-Cas9	7.33264
OK371-Cas9	6.79343
OK371-Cas9	6.98315
OK371-Cas9	8.75723
OK371-Cas9	3.8627
OK371-Cas9	5.80154
OK371-Cas9	11.4716

## Sheet: 2E
Genotype	GluRIIA_intensity_adj
w1118	122.008
w1118	67.6941
w1118	98.2918
w1118	90.6438
w1118	116.493
w1118	113.064
w1118	127.517
w1118	82.3122
w1118	116.713
w1118	65.2633
w1118	98.2346
w1118	141.83
w1118	118.296
w1118	107.425
w1118	73.2657
w1118	60.9487
w1118	96.483
w1118	86.9073
w1118	87.5323
w1118	85.3891
w1118	115.499
w1118	128.189
IIA.pv3	-1.00045
IIA.pv3	0.275605
IIA.pv3	0.002756
IIA.pv3	-7.93743
IIA.pv3	0.961862
IIA.pv3	-2.89385
IIA.pv3	-2.01192
IIA.pv3	-22.0842
IIA.pv3	-7.6508
IIA.pv3	-2.49423
mef2-Gal4 GluRIIA-RNAi	13.4199
mef2-Gal4 GluRIIA-RNAi	-10.8495
mef2-Gal4 GluRIIA-RNAi	23.1277
mef2-Gal4 GluRIIA-RNAi	12.9836
mef2-Gal4 GluRIIA-RNAi	23.2294
mef2-Gal4 GluRIIA-RNAi	17.1112
mef2-Gal4 GluRIIA-RNAi	7.77998
mef2-Gal4 GluRIIA-RNAi	11.1843
mef2-Gal4 GluRIIA-RNAi	6.36625
mef2-Gal4 GluRIIA-RNAi	13.1181
mef2-Cas9 gRNA-GluRIIA	3.23115
mef2-Cas9 gRNA-GluRIIA	4.4966
mef2-Cas9 gRNA-GluRIIA	2.13545
mef2-Cas9 gRNA-GluRIIA	4.45995
mef2-Cas9 gRNA-GluRIIA	5.62316
mef2-Cas9 gRNA-GluRIIA	7.40753
mef2-Cas9 gRNA-GluRIIA	7.57921
mef2-Cas9 gRNA-GluRIIA	4.49274
mef2-Cas9 gRNA-GluRIIA	3.50121
mef2-Cas9 gRNA-GluRIIA	5.4264

## Sheet: 2F
Genotype	GluRIIB_intensity_adj
w1118	91.1981
w1118	63.4204
w1118	103.606
w1118	96.7656
w1118	132.301
w1118	126.995
w1118	106.607
w1118	79.5806
w1118	107.906
w1118	91.6205
w1118	131.486
w1118	119.825
w1118	85.3416
w1118	65.216
w1118	83.2768
w1118	114.854
IIB.sp5	2.33133
IIB.sp5	2.87634
IIB.sp5	0.657152
IIB.sp5	0.513726
IIB.sp5	2.62339
IIB.sp5	2.87895
IIB.sp5	2.56863
IIB.sp5	3.44744
IIB.sp5	4.82694
mef2-Gal4 GluRIIB-RNAi	25.7875
mef2-Gal4 GluRIIB-RNAi	1.02358
mef2-Gal4 GluRIIB-RNAi	3.16167
mef2-Gal4 GluRIIB-RNAi	14.6513
mef2-Gal4 GluRIIB-RNAi	27.7467
mef2-Gal4 GluRIIB-RNAi	20.9233
mef2-Gal4 GluRIIB-RNAi	26.3712
mef2-Gal4 GluRIIB-RNAi	29.0665
mef2-Gal4 GluRIIB-RNAi	12.7904
mef2-Gal4 GluRIIB-RNAi	24.7434
mef2-Cas9 gRNA-GluRIIB	23.6304
mef2-Cas9 gRNA-GluRIIB	15.9726
mef2-Cas9 gRNA-GluRIIB	11.9384
mef2-Cas9 gRNA-GluRIIB	30.5051
mef2-Cas9 gRNA-GluRIIB	2.45777
mef2-Cas9 gRNA-GluRIIB	15.3493
mef2-Cas9 gRNA-GluRIIB	5.42294
mef2-Cas9 gRNA-GluRIIB	2.42844
mef2-Cas9 gRNA-GluRIIB	16.6912
mef2-Cas9 gRNA-GluRIIB	2.2554

## Sheet: 2I
Genotype	Label	Image Name	ratio
repo-Cas9 repo-Gal4 UAS-CD4-tdTomato	repo-Cas9	L1-A2-M4_Processed001	1.64559
repo-Cas9 repo-Gal4 UAS-CD4-tdTomato	repo-Cas9	L1-A3-M4_Processed001	1.91274
repo-Cas9 repo-Gal4 UAS-CD4-tdTomato	repo-Cas9	L1-A4-M4_Processed001	1.64992
repo-Cas9 repo-Gal4 UAS-CD4-tdTomato	repo-Cas9	L2-A2B_Processed001	1.94306
repo-Cas9 repo-Gal4 UAS-CD4-tdTomato	repo-Cas9	L2-A2_Processed001	1.64247
repo-Cas9 repo-Gal4 UAS-CD4-tdTomato	repo-Cas9	L2-A3B_Processed001	1.33333
repo-Cas9 repo-Gal4 UAS-CD4-tdTomato	repo-Cas9	L2-A3_Processed001	1.26561
repo-Cas9 repo-Gal4 UAS-CD4-tdTomato	repo-Cas9	L2-A4B_Processed001	1.56155
repo-Cas9 repo-Gal4 UAS-CD4-tdTomato	repo-Cas9	L2-A4_Processed001	2.01914
repo-Cas9 repo-Gal4 UAS-CD4-tdTomato	repo-Cas9	L3-A2_Processed001	1.54043
repo-Cas9 repo-Gal4 UAS-CD4-tdTomato	repo-Cas9	L3-A3B_Processed001	1.58212
repo-Cas9 repo-Gal4 UAS-CD4-tdTomato	repo-Cas9	L3-A3_Processed001	1.83199
repo-Cas9 repo-Gal4 UAS-CD4-tdTomato	repo-Cas9	L3-A4B_Processed001	1.39529
repo-Cas9 repo-Gal4 UAS-CD4-tdTomato	repo-Cas9	L4-A2B_Processed001	1.62788
repo-Cas9 repo-Gal4 UAS-CD4-tdTomato	repo-Cas9	L4-A2_Processed001	1.49999
repo-Cas9 repo-Gal4 UAS-CD4-tdTomato	repo-Cas9	L4-A3B_Processed001	2.23831
repo-Cas9 repo-Gal4 UAS-CD4-tdTomato	repo-Cas9	L4-A3_Processed001	1.64942
repo-Cas9 repo-Gal4 UAS-CD4-tdTomato	repo-Cas9	L4-A4B_Processed001	2.23608
repo-Cas9 repo-Gal4 UAS-CD4-tdTomato	repo-Cas9	L4-A4_Processed001	1.48969
repo-Cas9 repo-Gal4 UAS-CD4-tdTomato	repo-Cas9	L5-A2_Processed001	1.69591
repo-Cas9 repo-Gal4 UAS-CD4-tdTomato	repo-Cas9	L5-A3B_Processed001	1.72256
repo-Cas9 repo-Gal4 UAS-CD4-tdTomato	repo-Cas9	L5-A3_Processed001	2.05528
repo-Cas9 repo-Gal4 UAS-CD4-tdTomato	repo-Cas9	L5-A4B_Processed001	1.9544
repo-Cas9 repo-Gal4 UAS-CD4-tdTomato	repo-Cas9	L5-A4_Processed001	2.32305
repo-Cas9 repo-Gal4 UAS-CD4-tdTomato	repo-Cas9	L6-A2B_Processed001	1.67825
repo-Cas9 repo-Gal4 UAS-CD4-tdTomato	repo-Cas9	L6-A2_Processed001	1.96116
repo-Cas9 repo-Gal4 UAS-CD4-tdTomato	repo-Cas9	L6-A3B_Processed001	1.50416
repo-Cas9 repo-Gal4 UAS-CD4-tdTomato	repo-Cas9	L6-A3_Processed001	3.36506
repo-Cas9 repo-Gal4 UAS-CD4-tdTomato	repo-Cas9	L6-A4B_Processed001	1.319
repo-Cas9>gRNA-NSF1-NSF2 repo-Gal4 UAS-CD4-tdTomato	repo-Cas9>gRNA-NSF1-NSF2	L1-A2-M4_Processed001	2.91969
repo-Cas9>gRNA-NSF1-NSF2 repo-Gal4 UAS-CD4-tdTomato	repo-Cas9>gRNA-NSF1-NSF2	L1-A2B-M4_Processed001	3.40037
repo-Cas9>gRNA-NSF1-NSF2 repo-Gal4 UAS-CD4-tdTomato	repo-Cas9>gRNA-NSF1-NSF2	L1-A3-M4_Processed001	3.35218
repo-Cas9>gRNA-NSF1-NSF2 repo-Gal4 UAS-CD4-tdTomato	repo-Cas9>gRNA-NSF1-NSF2	L1-A3B-M4_Processed001	2.91205
repo-Cas9>gRNA-NSF1-NSF2 repo-Gal4 UAS-CD4-tdTomato	repo-Cas9>gRNA-NSF1-NSF2	L1-A4-M4_Processed001	3.06441
repo-Cas9>gRNA-NSF1-NSF2 repo-Gal4 UAS-CD4-tdTomato	repo-Cas9>gRNA-NSF1-NSF2	L1-A4B-M4_Processed001	3.60557
repo-Cas9>gRNA-NSF1-NSF2 repo-Gal4 UAS-CD4-tdTomato	repo-Cas9>gRNA-NSF1-NSF2	L2-A2-M4_Processed001	2.74895
repo-Cas9>gRNA-NSF1-NSF2 repo-Gal4 UAS-CD4-tdTomato	repo-Cas9>gRNA-NSF1-NSF2	L2-A2B-M4_Processed001	2.28036
repo-Cas9>gRNA-NSF1-NSF2 repo-Gal4 UAS-CD4-tdTomato	repo-Cas9>gRNA-NSF1-NSF2	L2-A3-M4_Processed001	2.80334
repo-Cas9>gRNA-NSF1-NSF2 repo-Gal4 UAS-CD4-tdTomato	repo-Cas9>gRNA-NSF1-NSF2	L3-A2-M4_Processed001	3.23403
repo-Cas9>gRNA-NSF1-NSF2 repo-Gal4 UAS-CD4-tdTomato	repo-Cas9>gRNA-NSF1-NSF2	L3-A2B-M4_Processed001	3.14191
repo-Cas9>gRNA-NSF1-NSF2 repo-Gal4 UAS-CD4-tdTomato	repo-Cas9>gRNA-NSF1-NSF2	L3-A3-M4_Processed001	2.59973
repo-Cas9>gRNA-NSF1-NSF2 repo-Gal4 UAS-CD4-tdTomato	repo-Cas9>gRNA-NSF1-NSF2	L3-A3B-M4_Processed001	2.44885
repo-Cas9>gRNA-NSF1-NSF2 repo-Gal4 UAS-CD4-tdTomato	repo-Cas9>gRNA-NSF1-NSF2	L3-A4B-M4_Processed001	4.67856
repo-Cas9>gRNA-NSF1-NSF2 repo-Gal4 UAS-CD4-tdTomato	repo-Cas9>gRNA-NSF1-NSF2	L4-A2-M4_Processed001	2.70211
repo-Cas9>gRNA-NSF1-NSF2 repo-Gal4 UAS-CD4-tdTomato	repo-Cas9>gRNA-NSF1-NSF2	L4-A2B-M4_Processed001	3.22801
repo-Cas9>gRNA-NSF1-NSF2 repo-Gal4 UAS-CD4-tdTomato	repo-Cas9>gRNA-NSF1-NSF2	L4-A3-M1_Processed001	2.94109
repo-Cas9>gRNA-NSF1-NSF2 repo-Gal4 UAS-CD4-tdTomato	repo-Cas9>gRNA-NSF1-NSF2	L4-A3B-M4_Processed001	3.32896
repo-Cas9>gRNA-NSF1-NSF2 repo-Gal4 UAS-CD4-tdTomato	repo-Cas9>gRNA-NSF1-NSF2	L4-A4-M1_Processed001	2.58864
repo-Cas9>gRNA-NSF1-NSF2 repo-Gal4 UAS-CD4-tdTomato	repo-Cas9>gRNA-NSF1-NSF2	L4-A4B-M1_Processed001	2.32438
repo-Cas9>gRNA-NSF1-NSF2 repo-Gal4 UAS-CD4-tdTomato	repo-Cas9>gRNA-NSF1-NSF2	L5-A2-M4_Processed001	3.08727
repo-Cas9>gRNA-NSF1-NSF2 repo-Gal4 UAS-CD4-tdTomato	repo-Cas9>gRNA-NSF1-NSF2	L5-A2B-M4_Processed001	3.18664
repo-Cas9>gRNA-NSF1-NSF2 repo-Gal4 UAS-CD4-tdTomato	repo-Cas9>gRNA-NSF1-NSF2	L5-A3B-M4_Processed001	2.84708
repo-Cas9>gRNA-NSF1-NSF2 repo-Gal4 UAS-CD4-tdTomato	repo-Cas9>gRNA-NSF1-NSF2	L5-A4-M1_Processed001	2.33952
repo-Cas9>gRNA-NSF1-NSF2 repo-Gal4 UAS-CD4-tdTomato	repo-Cas9>gRNA-NSF1-NSF2	L5-A4B-M1_Processed001	2.97806
repo-Cas9>gRNA-NSF1-NSF2 repo-Gal4 UAS-CD4-tdTomato	repo-Cas9>gRNA-NSF1-NSF2	L6-A2-M4_Processed001	4.40455
repo-Cas9>gRNA-NSF1-NSF2 repo-Gal4 UAS-CD4-tdTomato	repo-Cas9>gRNA-NSF1-NSF2	L6-A2B-M4_Processed001	2.83207
repo-Cas9>gRNA-NSF1-NSF2 repo-Gal4 UAS-CD4-tdTomato	repo-Cas9>gRNA-NSF1-NSF2	L6-A3B-M4_Processed001	3.10017
repo-Cas9>gRNA-NSF1-NSF2 repo-Gal4 UAS-CD4-tdTomato	repo-Cas9>gRNA-NSF1-NSF2	L6-A4-M4_Processed001	3.90157
repo-Cas9>gRNA-NSF1-NSF2 repo-Gal4 UAS-CD4-tdTomato	repo-Cas9>gRNA-NSF1-NSF2	L6-A4B-M4_Processed001	5.37586
repo-Cas9>gRNA-NSF1-NSF2 repo-Gal4 UAS-CD4-tdTomato	repo-Cas9>gRNA-NSF1-NSF2	L7-A2-M4_Processed001	6.55314
repo-Cas9>gRNA-NSF1-NSF2 repo-Gal4 UAS-CD4-tdTomato	repo-Cas9>gRNA-NSF1-NSF2	L7-A2B-M4_Processed001	3.05959
repo-Cas9>gRNA-NSF1-NSF2 repo-Gal4 UAS-CD4-tdTomato	repo-Cas9>gRNA-NSF1-NSF2	L7-A3-M4_Processed001	2.61651
repo-Cas9>gRNA-NSF1-NSF2 repo-Gal4 UAS-CD4-tdTomato	repo-Cas9>gRNA-NSF1-NSF2	L7-A3B-M4_Processed001	2.5435
repo-Cas9>gRNA-NSF1-NSF2 repo-Gal4 UAS-CD4-tdTomato	repo-Cas9>gRNA-NSF1-NSF2	L7-A4-M4_Processed001	4.31823
repo-Cas9>gRNA-NSF1-NSF2 repo-Gal4 UAS-CD4-tdTomato	repo-Cas9>gRNA-NSF1-NSF2	L7-A4B-M4_Processed001	2.6
repo-Cas9>gRNA-NSF1-NSF2 repo-Gal4 UAS-CD4-tdTomato	repo-Cas9>gRNA-NSF1-NSF2	L8-A2-M4_Processed001	3.52629
repo-Cas9>gRNA-NSF1-NSF2 repo-Gal4 UAS-CD4-tdTomato	repo-Cas9>gRNA-NSF1-NSF2	L8-A2B-M4_Processed001	4.47213
repo-Cas9>gRNA-NSF1-NSF2 repo-Gal4 UAS-CD4-tdTomato	repo-Cas9>gRNA-NSF1-NSF2	L8-A3-M4_Processed001	2.81873
repo-Cas9>gRNA-NSF1-NSF2 repo-Gal4 UAS-CD4-tdTomato	repo-Cas9>gRNA-NSF1-NSF2	L8-A3B-M4_Processed001	3.75342
repo-Cas9>gRNA-NSF1-NSF2 repo-Gal4 UAS-CD4-tdTomato	repo-Cas9>gRNA-NSF1-NSF2	L8-A4B-M4_Processed001	2.86356

## Sheet: S2A
Genotype	EPSP
w1118	28.222
w1118	30.556
w1118	41.031
w1118	36.112
w1118	44.723
w1118	25.921
w1118	37.755
w1118	28.626
w1118	24.61
w1118	33.452
w1118	40.12
w1118	35.068
wor-Cas9>gRNA-Syt1	43.293
wor-Cas9>gRNA-Syt1	38.896
wor-Cas9>gRNA-Syt1	21.001
wor-Cas9>gRNA-Syt1	44.879
wor-Cas9>gRNA-Syt1	40.094
wor-Cas9>gRNA-Syt1	28.247
wor-Cas9>gRNA-Syt1	25.144
wor-Cas9>gRNA-Syt1	24.812
wor-Cas9>gRNA-Syt1	9.348
wor-Cas9>gRNA-Syt1	13.039
wor-Cas9>gRNA-Syt1	30.833
wor-Cas9>gRNA-Syt1	24.641
wor-Cas9>gRNA-Syt1	27.805
wor-Cas9>gRNA-Syt1	29.15
OK6-Cas9>gRNA-Syt1	15.178
OK6-Cas9>gRNA-Syt1	16.152
OK6-Cas9>gRNA-Syt1	22.958
OK6-Cas9>gRNA-Syt1	16.114
OK6-Cas9>gRNA-Syt1	16.815
OK6-Cas9>gRNA-Syt1	9.224
OK6-Cas9>gRNA-Syt1	32.44
OK6-Cas9>gRNA-Syt1	26.334
OK6-Cas9>gRNA-Syt1	4.984
OK371-Cas9>gRNA-Syt1	6.434
OK371-Cas9>gRNA-Syt1	5.523
OK371-Cas9>gRNA-Syt1	3.831
OK371-Cas9>gRNA-Syt1	2.358
OK371-Cas9>gRNA-Syt1	11.351
OK371-Cas9>gRNA-Syt1	11.79
OK371-Cas9>gRNA-Syt1	14.377
OK371-Cas9>gRNA-Syt1	28.082
OK371-Cas9>gRNA-Syt1	33.005
OK371-Cas9>gRNA-Syt1	26.082
OK371-Cas9>gRNA-Syt1	30.75
OK371-Cas9>gRNA-Syt1	11.442
OK371-Cas9>gRNA-Syt1	23.385

## Sheet: S2B
Genotype	mEPSP
w1118	1.058
w1118	1.082
w1118	1.136
w1118	0.797
w1118	0.906
w1118	1.33
w1118	1.215
w1118	1.049
w1118	1.362
w1118	1.465
w1118	1.318
w1118	0.817
wor-Cas9>gRNA-Syt1	1.152
wor-Cas9>gRNA-Syt1	1.188
wor-Cas9>gRNA-Syt1	0.877
wor-Cas9>gRNA-Syt1	1.891
wor-Cas9>gRNA-Syt1	1.405
wor-Cas9>gRNA-Syt1	1.676
wor-Cas9>gRNA-Syt1	1.028
wor-Cas9>gRNA-Syt1	1.2
wor-Cas9>gRNA-Syt1	0.866
wor-Cas9>gRNA-Syt1	0.861
wor-Cas9>gRNA-Syt1	1.086
wor-Cas9>gRNA-Syt1	0.929
wor-Cas9>gRNA-Syt1	0.734
wor-Cas9>gRNA-Syt1	1.036
OK6-Cas9>gRNA-Syt1	1.292
OK6-Cas9>gRNA-Syt1	1.367
OK6-Cas9>gRNA-Syt1	1.012
OK6-Cas9>gRNA-Syt1	1.511
OK6-Cas9>gRNA-Syt1	1.25
OK6-Cas9>gRNA-Syt1	1.203
OK6-Cas9>gRNA-Syt1	1.563
OK6-Cas9>gRNA-Syt1	1.327
OK6-Cas9>gRNA-Syt1	0.983
OK371-Cas9>gRNA-Syt1	1.144
OK371-Cas9>gRNA-Syt1	1.622
OK371-Cas9>gRNA-Syt1	1.098
OK371-Cas9>gRNA-Syt1	1.459
OK371-Cas9>gRNA-Syt1	0.775
OK371-Cas9>gRNA-Syt1	0.898
OK371-Cas9>gRNA-Syt1	0.697
OK371-Cas9>gRNA-Syt1	1.367
OK371-Cas9>gRNA-Syt1	1.118
OK371-Cas9>gRNA-Syt1	1.483
OK371-Cas9>gRNA-Syt1	0.963
OK371-Cas9>gRNA-Syt1	0.947
OK371-Cas9>gRNA-Syt1	0.98

[truncated: 15 more sheets: S2C, 3G, 3H, S3E, S3F, 4I,J,K, S4C,D,E, S4H, 5G, S5A, 5I,J, 5L, S5C, S5E, S5G, S5I]
